# Supplementary material for: A Comprehensive Analysis of Auxin Response Factor Gene Family in Melastoma dodecandrum Genome
Source: Int J Mol Sci. 2024 Jan 9;25(2):806. doi: 10.3390/ijms25020806 (PMC10815038; doi:10.3390/ijms25020806)
Supplement: Supplementary file 1 [file ijms-25-00806-s001.zip › Table S1.xlsx]

## Sheet: Sheet1
Table S1. Protein information of ARF gene family in Melastoma dodecandrum. Including gene id, gene name, genomics positio, protein aphysicochemical properties and subcellular localization
Gene ID	Gene name	Locus	Homolog in Arabidopsis	Number of amino acids(aa)	Molecular weight (kDa)	Theoretical pI:	Aliphatic index:	Grand average of hydropathicity (GRAVY)	Subcellular localization
DR014830	MedARF2	LG03	AtARF2	566	63.0065	7.21	80.39	-0.392	chloroplast
DR017408	MedARF3	LG03	AtARF3	619	68.2107	7.34	72.28	-0.457	nucleus
DR003412	MedARF4	LG01	AtARF4	799	88.257	6.54	78.69	-0.381	nucleus
DR022329	MedARF5A	LG12	AtARF5	319	35.893	9.55	70.6	-0.363	nucleus
DR002416	MedARF5B	LG01	AtARF5	875	96.1824	5.85	72.24	-0.397	nucleus；cytosol
DR004433	MedARF5C	LG06	AtARF5	917	99.7294	5.68	78.52	-0.296	nucleus
DR031314	MedARF6A	LG07	AtARF6	565	62.8622	6.32	76.78	-0.364	nucleus；cytosol
DR010803	MedARF6B	LG08	AtARF6	902	99.2388	6.4	75.54	-0.38	nucleus
DR000272	MedARF6C	LG01	AtARF6	875	96.4565	6.03	77.67	-0.405	nucleus
DR006436	MedARF7A	LG02	AtARF7	1106	122.783	6.69	70.22	-0.567	nucleus
DR028099	MedARF7B	LG02	AtARF7	1148	127.843	6.63	72.72	-0.469	Plasma membrane
DR030921	MedARF9A	Contig13	AtARF9	689	76.5842	5.75	71.81	-0.462	nucleus；cytosol
DR033730	MedARF9B	LG06	AtARF9	742	82.0115	6.03	74.6	-0.388	nucleus
DR001826	MedARF9C	LG01	AtARF9	729	80.8271	5.76	75.78	-0.373	nucleus
DR031103	MedARF10A	LG02	AtARF10	682	74.8223	8.78	74.31	-0.346	nucleus
DR024127	MedARF10B	LG07	AtARF10	687	75.7741	8.43	75.33	-0.341	nucleus
DR015003	MedARF16A	LG03	AtARF16	685	76.314	8.01	69.87	-0.414	nucleus；cytosol
DR027527	MedARF16B	LG08	AtARF16	684	75.6901	7.56	70.12	-0.334	nucleus；cytosol
DR028817	MedARF16C	LG02	AtARF16	508	55.8655	8.44	69.47	-0.348	nucleus；cytosol
DR035031	MedARF16D	LG02	AtARF16	646	70.9994	6.15	66.89	-0.356	nucleus
DR031804	MedARF16E	LG02	AtARF16	646	70.9994	6.15	66.89	-0.356	nucleus
DR008418	MedARF16F	LG03	AtARF16	654	71.759	5.88	71.27	-0.306	nucleus
DR034580	MedARF16G	LG09	AtARF16	646	70.9991	6.2	70.03	-0.363	nucleus
DR029453	MedARF16H	LG09	AtARF16	643	70.5977	6.12	70.36	-0.355	nucleus
DR008766	MedARF17A	LG03	AtARF17	610	65.8696	6.83	70.82	-0.286	chloroplast
DR002263	MedARF17B	LG01	AtARF17	621	67.156	6.26	67.5	-0.357	chloroplast
DR006828	MedARF19	LG02	AtARF19	1146	125.237	6.41	74.25	-0.431	nucleus
