# Supplementary material for: A Comprehensive Analysis of Auxin Response Factor Gene Family in Melastoma dodecandrum Genome
Source: Int J Mol Sci. 2024 Jan 9;25(2):806. doi: 10.3390/ijms25020806 (PMC10815038; doi:10.3390/ijms25020806)
Supplement: Supplementary file 1 [file ijms-25-00806-s001.zip › Table S2.xlsx]

## Sheet: Sheet1
Table S2.The length, number, and proportion of Alpha helix, Extended strand, Beta turn, Beta turn, and Random coil in MedARFs protein
	Sequence length	Alpha helix (Hh)	Alpha helix ％	Extended strand(Ee)	Extended strand％	Beta turn (Tt)	Beta turn ％	Random coil (Cc)	Random coil％
MedARF7A	1106	296	0.267631	174	0.157324	70	0.0632911	566	0.511754
MedARF7B	1148	319	0.277875	200	0.174216	92	0.0801394	537	0.46777
MedARF6C	875	241	0.275429	133	0.152	41	0.0468571	460	0.525714
MedARF6B	902	234	0.259424	139	0.154102	56	0.0620843	473	0.52439
MedARF9C	729	132	0.18107	138	0.1893	41	0.0562414	418	0.573388
MedARF5C	917	244	0.266085	143	0.155943	42	0.0458015	488	0.53217
MedARF10A	682	120	0.175953	112	0.164223	34	0.0498534	416	0.609971
MedARF16B	684	132	0.192982	102	0.149123	30	0.0438596	420	0.614035
MedARF9B	742	146	0.196765	137	0.184636	32	0.0431267	427	0.575472
MedARF10B	687	116	0.16885	115	0.167394	31	0.0451237	425	0.618632
MedARF9A	689	125	0.181422	112	0.162554	35	0.0507983	417	0.605225
MedARF5B	875	217	0.248	142	0.162286	43	0.0491429	473	0.540571
MedARF16A	685	132	0.192701	102	0.148905	30	0.0437956	421	0.614599
MedARF19	1591	481	0.302326	244	0.153363	88	0.0553111	778	0.489001
MedARF16H	643	119	0.18507	102	0.158631	31	0.0482115	391	0.608087
MedARF16G	646	120	0.185759	103	0.159443	27	0.0417957	396	0.613003
MedARF16C	508	99	0.194882	72	0.141732	18	0.0354331	319	0.627953
MedARF16F	654	118	0.180428	107	0.163609	29	0.0443425	400	0.611621
MedARF16E	646	133	0.205882	109	0.168731	32	0.0495356	372	0.575851
MedARF16D	646	133	0.205882	109	0.168731	32	0.0495356	372	0.575851
MedARF2	566	117	0.206714	102	0.180212	32	0.0565371	315	0.556537
MedARF5A	319	78	0.244514	69	0.216301	19	0.0595611	153	0.479624
MedARF4	799	150	0.187735	122	0.152691	37	0.0463079	490	0.613267
MedARF3	619	88	0.142165	96	0.155089	28	0.0452342	407	0.657512
MedARF2	566	117	0.206714	102	0.180212	32	0.0565371	315	0.556537
MedARF17B	621	98	0.15781	98	0.15781	23	0.037037	402	0.647343
MedARF6A	565	144	0.254867	95	0.168142	26	0.0460177	300	0.530973
MedARF17A	610	91	0.14918	100	0.163934	28	0.0459016	391	0.640984
