# Supplementary material for: A Comprehensive Analysis of Auxin Response Factor Gene Family in Melastoma dodecandrum Genome
Source: Int J Mol Sci. 2024 Jan 9;25(2):806. doi: 10.3390/ijms25020806 (PMC10815038; doi:10.3390/ijms25020806)
Supplement: Supplementary file 1 [file ijms-25-00806-s001.zip › Table S3.xlsx]

## Sheet: Sheet1
Table S3.The Cis-elements distribution of 27 MedARF genes in 2 000bp promoter region
Sequence ID	TFBS ID	Posistion	Strand	Binding sequence	TF family	TF ID
MedARF10B	TFmatrixID_0268	1	+	cCGATCaaat	GATA	AT4G17570
MedARF10B	TFmatrixID_0272	1	+	cCGATCaaa	GATA	AT5G47140
MedARF10B	TF_motif_seq_0257	1	+	CCGAT	NF-YB	AT1G09030
MedARF10B	TF_motif_seq_0258	1	+	CCGAT	Dehydrin	U01377
MedARF16D	TF_motif_seq_0271	1	+	GGACG	bZIP	AT1G77920
MedARF4	TFmatrixID_0161	1	+	aaaACGTGg	bHLH	AT1G10120
MedARF4	TFmatrixID_0184	1	+	aaaACGTGgg	bZIP	AT1G49720
MedARF10B	TF_motif_seq_0237	2	+	CGATC	GATA	AT1G51600
MedARF16F	TF_motif_seq_0254	2	+	ATTTA	AP2	AT3G14230
MedARF2	TF_motif_seq_0271	2	+	TGTCG	bZIP	AT1G77920
MedARF4	TFmatrixID_0193	2	+	AAACGtgg	bZIP	AT3G19290
MedARF4	TF_motif_seq_0410	2	+	AAACGtgg	bHLH	AT1G32640
MedARF7A	TFmatrixID_0137	2	+	aaaAATAT	AT-Hook	AT4G21895
MedARF9C	TF_motif_seq_0258	2	+	CCCAC	Dehydrin	U01377
MedARF10A	TF_motif_seq_0239	3	+	AAGGC	Dof	AT1G29160
MedARF16D	TF_motif_seq_0285	3	+	ACGCGg	CAMTA	AT2G22300
MedARF16E	TF_motif_seq_0239	3	+	AAAGG	Dof	AT1G29160
MedARF16G	TF_motif_seq_0267	3	+	GTTGC	Trihelix	AT5G01380
MedARF4	TFmatrixID_0159	3	+	aACGTGg	bHLH	AT1G09530
MedARF4	TF_motif_seq_0300	3	+	AACGTg	bHLH	AT1G09530
MedARF5A	TF_motif_seq_0237	3	+	TGATG	GATA	AT1G51600
MedARF5A	TF_motif_seq_0271	3	+	TGATG	bZIP	AT1G77920
MedARF5B	TF_motif_seq_0254	3	+	ACCTA	AP2	AT3G14230
MedARF6B	TFmatrixID_0065	3	+	tttaCCAAActtgggtgt	MADS box	AT4G18960
MedARF6B	TFmatrixID_0470	3	+	tttaCCAAActtgggtgt	MADS box	AT4G18960
MedARF6B	TFmatrixID_0536	3	+	tttaCCAAActtgggtgt	MADS box	AT4G18960
MedARF6B	TF_motif_seq_0267	3	+	TTTAC	Trihelix	AT5G01380
MedARF7A	TFmatrixID_0154	3	+	aAAATAtt	AT-Hook	AT4G21895
MedARF7A	TFmatrixID_0357	3	+	aaAATATtta	MYB	AT1G32240
MedARF7B	TF_motif_seq_0244	3	+	GTACA	SBP	AT2G33810
MedARF9B	TFmatrixID_0125	3	+	tcAACGTgta	AP2	AT1G50680
MedARF9B	TFmatrixID_0182	3	+	tcaACGTGtacat	bZIP	AT1G45249
MedARF10B	TF_motif_seq_0254	4	+	ATCAA	AP2	AT3G14230
MedARF16E	TF_motif_seq_0239	4	+	AAGGA	Dof	AT1G29160
MedARF16F	TFmatrixID_0241	4	+	ttaTAACGta	Dof	AT5G60850
MedARF16F	TFmatrixID_0242	4	+	ttatAACGTat	Dof	AT5G60850
MedARF4	TF_motif_seq_0240	4	+	ACGTG	bZIP	AT3G54620
MedARF9A	TFmatrixID_0129	4	+	aaaaAAATT	AT-Hook	AT1G14900
MedARF9A	TFmatrixID_0140	4	+	aaaAAAAT	AT-Hook	AT4G21895
MedARF10B	TFmatrixID_0131	5	+	tcaaATAAA	AT-Hook	AT1G19485
MedARF16C	TF_motif_seq_0237	5	+	GGATT	GATA	AT1G51600
MedARF16C	TF_motif_seq_0252	5	+	GGATT	MYB	AT2G01760
MedARF16F	TFmatrixID_0232	5	+	tatAACGT	Dof	AT1G29160
MedARF16F	TFmatrixID_0236	5	+	taTAACGt	Dof	AT3G45610
MedARF16H	TF_motif_seq_0257	5	+	CCCAT	NF-YB	AT1G09030
MedARF5B	TF_motif_seq_0257	5	+	CTAAT	NF-YB	AT1G09030
MedARF9A	TFmatrixID_0148	5	+	aaAAAATt	AT-Hook	AT1G19485
MedARF9B	TF_motif_seq_0300	5	+	AACGTg	bHLH	AT1G09530
MedARF10B	TF_motif_seq_0257	6	+	CAAAT	NF-YB	AT1G09030
MedARF16E	TF_motif_seq_0271	6	+	GGACG	bZIP	AT1G77920
MedARF16F	TFmatrixID_0125	6	+	atAACGTata	AP2	AT1G50680
MedARF16F	TFmatrixID_0383	6	+	ataACGTAta	NAC	AT1G12260
MedARF16H	TF_motif_seq_0257	6	+	CCATT	NF-YB	AT1G09030
MedARF7B	TF_motif_seq_0255	6	+	CAACA	AP2	AT1G25560
MedARF9A	TFmatrixID_0152	6	+	aaAAATT	AT-Hook	AT1G19485
MedARF9B	TFmatrixID_0605	6	+	acGTGTAcat	ARF	AT4G31610
MedARF9B	TF_motif_seq_0240	6	+	ACGTG	bZIP	AT3G54620
MedARF10A	TF_motif_seq_0258	7	+	CTGAC	Dehydrin	U01377
MedARF16A	TF_motif_seq_0271	7	+	TGGCG	bZIP	AT1G77920
MedARF16F	TF_motif_seq_0271	7	+	TAACG	bZIP	AT1G77920
MedARF16G	TF_motif_seq_0258	7	+	CCCAC	Dehydrin	U01377
MedARF5A	TF_motif_seq_0267	7	+	GTTAT	Trihelix	AT5G01380
MedARF6B	TF_motif_seq_0257	7	+	CCAAA	NF-YB	AT1G09030
MedARF10A	TF_motif_seq_0270	8	+	TGACT	WRKY	AT1G13960
MedARF10A	TF_motif_seq_0271	8	+	TGACT	bZIP	AT1G77920
MedARF16E	TF_motif_seq_0285	8	+	ACGCGg	CAMTA	AT2G22300
MedARF16F	TF_motif_seq_0508	8	+	aaCGTATaa	SBP	AT1G20980
MedARF16H	TF_motif_seq_0241	8	+	ATTAA	ZF-HD	AT1G75240
MedARF7A	TFmatrixID_0326	8	+	attTATCCtt	MYB	AT1G70000
MedARF7A	TFmatrixID_0331	8	+	attTATCCtt	MYB	AT3G16350
MedARF7A	TFmatrixID_0361	8	+	atTTATCctt	MYB	AT1G70000
MedARF7A	TF_motif_seq_0254	8	+	ATTTA	AP2	AT3G14230
MedARF16F	TF_motif_seq_0240	9	+	ACGTA	bZIP	AT3G54620
MedARF16H	TFmatrixID_0413	10	+	taATCAT	Sox	AT2G26580
MedARF17A	TFmatrixID_0623	10	+	ccaCCTTAac	AP2	AT2G28550
MedARF17A	TFmatrixID_0626	10	+	ccaCCTTAac	AP2	AT5G60120
MedARF6A	TF_motif_seq_0257	10	+	CCCAT	NF-YB	AT1G09030
MedARF9B	TF_motif_seq_0244	10	+	GTACA	SBP	AT2G33810
MedARF10A	TF_motif_seq_0267	11	+	CTTAC	Trihelix	AT5G01380
MedARF5A	TF_motif_seq_0270	11	+	TGACC	WRKY	AT1G13960
MedARF5A	TF_motif_seq_0271	11	+	TGACC	bZIP	AT1G77920
MedARF10B	TFmatrixID_0131	12	+	aaagATAAA	AT-Hook	AT1G19485
MedARF10B	TF_motif_seq_0239	12	+	AAAGA	Dof	AT1G29160
MedARF16C	TF_motif_seq_0241	12	+	ATTAA	ZF-HD	AT1G75240
MedARF16G	TF_motif_seq_0239	12	+	AAAGC	Dof	AT1G29160
MedARF19	TF_motif_seq_0258	12	+	ACGAC	Dehydrin	U01377
MedARF4	TF_motif_seq_0257	12	+	CCGAT	NF-YB	AT1G09030
MedARF4	TF_motif_seq_0258	12	+	CCGAT	Dehydrin	U01377
MedARF19	TF_motif_seq_0271	13	+	CGACG	bZIP	AT1G77920
MedARF4	TF_motif_seq_0237	13	+	CGATG	GATA	AT1G51600
MedARF6C	TF_motif_seq_0258	13	+	CCCAC	Dehydrin	U01377
MedARF10B	TF_motif_seq_0237	14	+	AGATA	GATA	AT1G51600
MedARF17B	TFmatrixID_0040	14	+	ttGTCGGgta	ARF	AT2G33860
MedARF2	TF_motif_seq_0239	14	+	AAGGA	Dof	AT1G29160
MedARF5A	TF_motif_seq_0257	14	+	CCAAG	NF-YB	AT1G09030
MedARF7B	TF_motif_seq_0302	14	+	CAGTTg	bHLH	AT5G08130
MedARF10B	TF_motif_seq_0243	15	+	GATAA	GATA	AT1G51600
MedARF16A	TF_motif_seq_0271	15	+	GGACG	bZIP	AT1G77920
MedARF17B	TF_motif_seq_0271	15	+	TGTCG	bZIP	AT1G77920
MedARF16C	TF_motif_seq_0239	16	+	AAAGA	Dof	AT1G29160
MedARF16F	TF_motif_seq_0237	16	+	AGATA	GATA	AT1G51600
MedARF19	TF_motif_seq_0237	16	+	CGATC	GATA	AT1G51600
MedARF4	TFmatrixID_0223	16	+	tgaAATTTgaggg	TCR	AT4G14770
MedARF9B	TFmatrixID_0185	16	+	agcCGTCAct	bZIP	AT1G08320
MedARF9B	TFmatrixID_0195	16	+	agcCGTCAct	bZIP	AT1G08320
MedARF9B	TFmatrixID_0199	16	+	agcCGTCAct	bZIP	AT1G08320
MedARF16F	TF_motif_seq_0243	17	+	GATAG	GATA	AT1G51600
MedARF17B	TF_motif_seq_0331	17	+	tCGGGT	TCP	AT3G27010
MedARF3	TFmatrixID_0021	17	+	ggCAGCTtaa	C2H2	AT4G35610
MedARF6C	TF_motif_seq_0257	17	+	CCAAC	NF-YB	AT1G09030
MedARF6C	TF_motif_seq_0258	17	+	CCAAC	Dehydrin	U01377
MedARF10B	TFmatrixID_0148	18	+	aaAAAATa	AT-Hook	AT1G19485
MedARF16A	TF_motif_seq_0257	18	+	CGAAT	NF-YB	AT1G09030
MedARF16D	TF_motif_seq_0254	18	+	ATGTA	AP2	AT3G14230
MedARF19	TF_motif_seq_0254	18	+	ATCCA	AP2	AT3G14230
MedARF5B	TF_motif_seq_0257	18	+	CCAAC	NF-YB	AT1G09030
MedARF5B	TF_motif_seq_0258	18	+	CCAAC	Dehydrin	U01377
MedARF6A	TF_motif_seq_0254	18	+	ATCAA	AP2	AT3G14230
MedARF6C	TF_motif_seq_0255	18	+	CAACA	AP2	AT1G25560
MedARF9B	TF_motif_seq_0258	18	+	CCGTC	Dehydrin	U01377
MedARF9C	TF_motif_seq_0258	18	+	CTGAC	Dehydrin	U01377
MedARF10B	TFmatrixID_0137	19	+	aaaAATAT	AT-Hook	AT4G21895
MedARF16F	TFmatrixID_0629	19	+	tagTTGACga	WRKY	AT2G44745
MedARF16F	TFmatrixID_0631	19	+	tagTTGACga	WRKY	AT5G22570
MedARF16F	TFmatrixID_0632	19	+	tagTTGACga	WRKY	AT3G01970
MedARF5B	TF_motif_seq_0302	19	+	CAACTg	bHLH	AT5G08130
MedARF6B	TF_motif_seq_0267	19	+	GTTTC	Trihelix	AT5G01380
MedARF7A	TFmatrixID_0570	19	+	tcaaTAAAAt	TBP	AT1G55520
MedARF7A	TF_motif_seq_0257	19	+	TCAAT	NF-YB	AT1G09030
MedARF7B	TF_motif_seq_0267	19	+	GTTAC	Trihelix	AT5G01380
MedARF9C	TF_motif_seq_0270	19	+	TGACC	WRKY	AT1G13960
MedARF9C	TF_motif_seq_0271	19	+	TGACC	bZIP	AT1G77920
MedARF10B	TFmatrixID_0154	20	+	aAAATAtt	AT-Hook	AT4G21895
MedARF10B	TFmatrixID_0357	20	+	aaAATATttt	MYB	AT1G32240
MedARF16C	TF_motif_seq_0239	20	+	AAAGT	Dof	AT1G29160
MedARF16H	TF_motif_seq_0237	20	+	CGATG	GATA	AT1G51600
MedARF19	TF_motif_seq_0257	20	+	CCACT	NF-YB	AT1G09030
MedARF5A	TF_motif_seq_0271	20	+	TGAAG	bZIP	AT1G77920
MedARF9A	TFmatrixID_0008	20	+	tAATATtttt	AT-Hook	AT4G35390
MedARF9B	TF_motif_seq_0267	20	+	GTCAC	Trihelix	AT5G01380
MedARF10B	TFmatrixID_0008	21	+	aAATATtttt	AT-Hook	AT4G35390
MedARF19	TF_motif_seq_0421	21	+	CACTTcca	AP2	AT2G40220
MedARF3	TFmatrixID_0412	21	+	gctTAATTat	Sox	AT1G23420
MedARF6A	TF_motif_seq_0239	21	+	AAGGA	Dof	AT1G29160
MedARF10A	TFmatrixID_0353	22	+	cccTTATCga	MYB	AT5G04760
MedARF16F	TF_motif_seq_0339	22	+	TTGACg	WRKY	AT1G13960
MedARF7A	TFmatrixID_0148	22	+	atAAAATa	AT-Hook	AT1G19485
MedARF9B	TF_motif_seq_0300	22	+	CACTTg	bHLH	AT1G09530
MedARF9B	TF_motif_seq_0301	22	+	CACTTg	bHLH	AT1G32640
MedARF9B	TF_motif_seq_0302	22	+	CACTTg	bHLH	AT5G08130
MedARF9C	TF_motif_seq_0258	22	+	CCGGC	Dehydrin	U01377
MedARF16E	TF_motif_seq_0254	23	+	ATGTA	AP2	AT3G14230
MedARF16F	TF_motif_seq_0271	23	+	TGACG	bZIP	AT1G77920
MedARF16H	TF_motif_seq_0237	23	+	TGATT	GATA	AT1G51600
MedARF3	TFmatrixID_0047	23	+	ttaATTATga	bZIP	AT1G52150
MedARF4	TF_motif_seq_0271	23	+	TGAGG	bZIP	AT1G77920
MedARF16D	TFmatrixID_0274	24	+	attcattttttaTTTTTttta	MADS box	AT2G45660
MedARF17A	TF_motif_seq_0239	24	+	AAAGG	Dof	AT1G29160
MedARF7B	TF_motif_seq_0237	24	+	AGATA	GATA	AT1G51600
MedARF16F	TF_motif_seq_0258	25	+	ACGAC	Dehydrin	U01377
MedARF17A	TF_motif_seq_0239	25	+	AAGGG	Dof	AT1G29160
MedARF6A	TFmatrixID_0140	25	+	aaaAAAAT	AT-Hook	AT4G21895
MedARF6A	TFmatrixID_0476	25	+	aaaaaaatcgAAAAAa	AT-Hook	AT1G48610
MedARF7B	TF_motif_seq_0243	25	+	GATAA	GATA	AT1G51600
MedARF16F	TF_motif_seq_0271	26	+	CGACG	bZIP	AT1G77920
MedARF3	TF_motif_seq_0241	26	+	ATTAT	ZF-HD	AT1G75240
MedARF6A	TFmatrixID_0148	26	+	aaAAAATc	AT-Hook	AT1G19485
MedARF10A	TF_motif_seq_0254	27	+	ATCGA	AP2	AT3G14230
MedARF5A	TF_motif_seq_0237	27	+	GGATT	GATA	AT1G51600
MedARF5A	TF_motif_seq_0252	27	+	GGATT	MYB	AT2G01760
MedARF10A	TF_motif_seq_0258	28	+	TCGAC	Dehydrin	U01377
MedARF10B	TFmatrixID_0224	28	+	tTTTAAat	TCR	AT2G20110
MedARF7A	TFmatrixID_0131	28	+	tacaATAAA	AT-Hook	AT1G19485
MedARF7B	TF_motif_seq_0254	28	+	AACTA	AP2	AT3G14230
MedARF9A	TF_motif_seq_0267	28	+	TTTAC	Trihelix	AT5G01380
MedARF16E	TFmatrixID_0274	29	+	attcattttttaTTTTTttta	MADS box	AT2G45660
MedARF16G	TF_motif_seq_0257	29	+	CCAAC	NF-YB	AT1G09030
MedARF16G	TF_motif_seq_0258	29	+	CCAAC	Dehydrin	U01377
MedARF17B	TF_motif_seq_0257	29	+	CCAAG	NF-YB	AT1G09030
MedARF5C	TF_motif_seq_0237	29	+	GGATG	GATA	AT1G51600
MedARF7A	TFmatrixID_0136	29	+	acaATAAA	AT-Hook	AT4G21895
MedARF7A	TF_motif_seq_0257	29	+	ACAAT	NF-YB	AT1G09030
MedARF16G	TF_motif_seq_0255	30	+	CAACA	AP2	AT1G25560
MedARF16H	TF_motif_seq_0239	30	+	AAAGA	Dof	AT1G29160
MedARF19	TF_motif_seq_0241	30	+	ATTAG	ZF-HD	AT1G75240
MedARF3	TF_motif_seq_0271	30	+	TGAGG	bZIP	AT1G77920
MedARF6B	TF_motif_seq_0237	30	+	GGATT	GATA	AT1G51600
MedARF6B	TF_motif_seq_0252	30	+	GGATT	MYB	AT2G01760
MedARF6C	TFmatrixID_0441	30	+	tCTGAAac	WRC	AT2G06200
MedARF16A	TF_motif_seq_0258	31	+	CCCAC	Dehydrin	U01377
MedARF17B	TF_motif_seq_0239	31	+	AAGGT	Dof	AT1G29160
MedARF6A	TF_motif_seq_0254	31	+	ATCGA	AP2	AT3G14230
MedARF10A	TF_motif_seq_0508	32	+	caCGGACaa	SBP	AT1G20980
MedARF16A	TF_motif_seq_0257	32	+	CCACT	NF-YB	AT1G09030
MedARF6B	TF_motif_seq_0241	32	+	ATTAA	ZF-HD	AT1G75240
MedARF7B	TF_motif_seq_0254	32	+	AACTA	AP2	AT3G14230
MedARF17B	TF_motif_seq_0319	33	+	GGTAAa	Trihelix	AT1G33240
MedARF7B	TFmatrixID_0131	33	+	actaATAAA	AT-Hook	AT1G19485
MedARF10A	TF_motif_seq_0258	34	+	CGGAC	Dehydrin	U01377
MedARF16A	TF_motif_seq_0355	34	+	ACTCTat	SRS	AT1G75520
MedARF16B	TFmatrixID_0391	34	+	gctcGCGTGt	NAC	AT1G76420
MedARF16B	TFmatrixID_0393	34	+	gctcGCGTGt	NAC	AT1G76420
MedARF7B	TF_motif_seq_0257	34	+	CTAAT	NF-YB	AT1G09030
MedARF9B	TF_motif_seq_0267	34	+	GTTAC	Trihelix	AT5G01380
MedARF16A	TF_motif_seq_0254	35	+	CTCTA	AP2	AT3G14230
MedARF16B	TFmatrixID_0388	35	+	ctcGCGTGt	NAC	AT1G76420
MedARF16F	TF_motif_seq_0254	35	+	ATCGA	AP2	AT3G14230
MedARF16G	TF_motif_seq_0257	35	+	CCCAT	NF-YB	AT1G09030
MedARF6A	TFmatrixID_0140	35	+	aaaAAAAT	AT-Hook	AT4G21895
MedARF9A	TF_motif_seq_0267	35	+	GTTAA	Trihelix	AT5G01380
MedARF16G	TF_motif_seq_0257	36	+	CCATT	NF-YB	AT1G09030
MedARF5B	TFmatrixID_0262	36	+	atTGATCaa	GATA	AT3G06740
MedARF6A	TFmatrixID_0148	36	+	aaAAAATa	AT-Hook	AT1G19485
MedARF6B	TF_motif_seq_0254	36	+	AACTA	AP2	AT3G14230
MedARF16B	TF_motif_seq_0300	37	+	CGCGTg	bHLH	AT1G09530
MedARF16F	TF_motif_seq_0257	37	+	CGAAT	NF-YB	AT1G09030
MedARF6A	TFmatrixID_0146	37	+	aaaaATAAT	AT-Hook	AT4G21895
MedARF9A	TF_motif_seq_0508	37	+	taAGTACat	SBP	AT1G20980
MedARF16B	TF_motif_seq_0151	38	+	GCGTGtgcgtgaagt	VOZ	AT2G42400
MedARF16G	TF_motif_seq_0241	38	+	ATTAA	ZF-HD	AT1G75240
MedARF19	TF_motif_seq_0244	38	+	GTACC	SBP	AT2G33810
MedARF5B	TF_motif_seq_0237	38	+	TGATC	GATA	AT1G51600
MedARF6A	TFmatrixID_0154	38	+	aAAATAat	AT-Hook	AT4G21895
MedARF6B	TF_motif_seq_0257	38	+	CTAAT	NF-YB	AT1G09030
MedARF10A	TF_motif_seq_0239	39	+	AAAGC	Dof	AT1G29160
MedARF9B	TFmatrixID_0440	39	+	tGGACCaa	TCP	AT1G67260
MedARF16D	TFmatrixID_0412	40	+	tttTAATTac	Sox	AT1G23420
MedARF16F	TF_motif_seq_0410	40	+	ATAAGtgg	bHLH	AT1G32640
MedARF16G	TFmatrixID_0413	40	+	taATCAT	Sox	AT2G26580
MedARF16H	TF_motif_seq_0257	40	+	CCGAT	NF-YB	AT1G09030
MedARF16H	TF_motif_seq_0258	40	+	CCGAT	Dehydrin	U01377
MedARF2	TFmatrixID_0637	40	+	gtgaCACTAa	C2H2	AT5G04340
MedARF2	TF_motif_seq_0267	40	+	GTGAC	Trihelix	AT5G01380
MedARF5B	TF_motif_seq_0254	40	+	ATCAA	AP2	AT3G14230
MedARF9A	TF_motif_seq_0244	40	+	GTACA	SBP	AT2G33810
MedARF9C	TF_motif_seq_0239	40	+	AAAGA	Dof	AT1G29160
MedARF16H	TF_motif_seq_0237	41	+	CGATT	GATA	AT1G51600
MedARF19	TF_motif_seq_0258	41	+	CCGCC	Dehydrin	U01377
MedARF2	TF_motif_seq_0271	41	+	TGACA	bZIP	AT1G77920
MedARF6C	TF_motif_seq_0302	41	+	CATATg	bHLH	AT5G08130
MedARF7A	TF_motif_seq_0254	41	+	ATTTA	AP2	AT3G14230
MedARF9B	TFmatrixID_0242	41	+	gaccAACGTtg	Dof	AT5G60850
MedARF2	TFmatrixID_0211	42	+	gACACTa	C2H2	AT1G27730
MedARF2	TFmatrixID_0213	42	+	gACACTa	C2H2	AT1G02030
MedARF5B	TF_motif_seq_0257	42	+	CAAAT	NF-YB	AT1G09030
MedARF6C	TF_motif_seq_0410	42	+	ATATGtat	bHLH	AT1G32640
MedARF7A	TF_motif_seq_0267	42	+	TTTAC	Trihelix	AT5G01380
MedARF7B	TF_motif_seq_0257	42	+	CAAAT	NF-YB	AT1G09030
MedARF10B	TFmatrixID_0006	43	+	tATTATtatt	AT-Hook	AT4G14465
MedARF16H	TF_motif_seq_0410	43	+	ATTCGttt	bHLH	AT1G32640
MedARF9B	TFmatrixID_0125	43	+	ccAACGTtgt	AP2	AT1G50680
MedARF9B	TF_motif_seq_0257	43	+	CCAAC	NF-YB	AT1G09030
MedARF9B	TF_motif_seq_0258	43	+	CCAAC	Dehydrin	U01377
MedARF10B	TF_motif_seq_0241	44	+	ATTAT	ZF-HD	AT1G75240
MedARF5A	TF_motif_seq_0237	44	+	TGATG	GATA	AT1G51600
MedARF5A	TF_motif_seq_0271	44	+	TGATG	bZIP	AT1G77920
MedARF6C	TF_motif_seq_0254	44	+	ATGTA	AP2	AT3G14230
MedARF16A	TF_motif_seq_0254	45	+	ATTTA	AP2	AT3G14230
MedARF16D	TF_motif_seq_0241	45	+	ATTAC	ZF-HD	AT1G75240
MedARF16D	TF_motif_seq_0267	45	+	ATTAC	Trihelix	AT5G01380
MedARF16E	TFmatrixID_0412	45	+	tttTAATTac	Sox	AT1G23420
MedARF5B	TF_motif_seq_0410	45	+	ATACTcgt	bHLH	AT1G32640
MedARF7B	TFmatrixID_0217	45	+	aTAACTc	C2H2	AT5G06070
MedARF9A	TF_motif_seq_0237	45	+	TGATA	GATA	AT1G51600
MedARF10B	TFmatrixID_0006	46	+	tATTATtatt	AT-Hook	AT4G14465
MedARF17A	TF_motif_seq_0237	46	+	TGATG	GATA	AT1G51600
MedARF17A	TF_motif_seq_0271	46	+	TGATG	bZIP	AT1G77920
MedARF2	TF_motif_seq_0257	46	+	CTAAT	NF-YB	AT1G09030
MedARF3	TF_motif_seq_0257	46	+	CGAAT	NF-YB	AT1G09030
MedARF6C	TFmatrixID_0256	46	+	gtATGCAttc	EIN3	AT3G20770
MedARF9A	TF_motif_seq_0243	46	+	GATAG	GATA	AT1G51600
MedARF9B	TF_motif_seq_0240	46	+	ACGTT	bZIP	AT3G54620
MedARF10B	TF_motif_seq_0241	47	+	ATTAT	ZF-HD	AT1G75240
MedARF16B	TF_motif_seq_0271	47	+	TGAAG	bZIP	AT1G77920
MedARF16C	TF_motif_seq_0237	47	+	CGATG	GATA	AT1G51600
MedARF16F	TF_motif_seq_0319	47	+	GGTAAa	Trihelix	AT1G33240
MedARF16H	TF_motif_seq_0267	47	+	GTTTC	Trihelix	AT5G01380
MedARF19	TF_motif_seq_0257	47	+	CCATT	NF-YB	AT1G09030
MedARF4	TF_motif_seq_0257	47	+	GCAAT	NF-YB	AT1G09030
MedARF5B	TFmatrixID_0350	47	+	actCGTTAcat	MYB	AT4G18770
MedARF6A	TF_motif_seq_0237	47	+	GGATT	GATA	AT1G51600
MedARF6A	TF_motif_seq_0252	47	+	GGATT	MYB	AT2G01760
MedARF6B	TFmatrixID_0002	47	+	aaTAATTgtt	AT-Hook	AT1G63480
MedARF9B	TF_motif_seq_0066	47	+	CGTTGtccgta	WRKY	AT2G04880
MedARF16F	TFmatrixID_0238	48	+	gtaAAAAGt	Dof	AT4G38000
MedARF10B	TFmatrixID_0006	49	+	tATTATtatt	AT-Hook	AT4G14465
MedARF16C	TF_motif_seq_0254	49	+	ATGTA	AP2	AT3G14230
MedARF16F	TFmatrixID_0031	49	+	taAAAAGtcg	Dof	AT2G46590
MedARF16F	TFmatrixID_0233	49	+	taAAAAGtcg	Dof	AT1G64620
MedARF16F	TFmatrixID_0235	49	+	taAAAAGt	Dof	AT3G21270
MedARF16F	TFmatrixID_0239	49	+	taAAAAGtcg	Dof	AT5G39660
MedARF16F	TFmatrixID_0243	49	+	taAAAAGt	Dof	AT5G62940
MedARF3	TF_motif_seq_0410	49	+	ATACAttt	bHLH	AT1G32640
MedARF5A	TF_motif_seq_0237	49	+	GGATT	GATA	AT1G51600
MedARF5A	TF_motif_seq_0252	49	+	GGATT	MYB	AT2G01760
MedARF10A	TF_motif_seq_0254	50	+	TTCTA	AP2	AT3G14230
MedARF10B	TF_motif_seq_0241	50	+	ATTAT	ZF-HD	AT1G75240
MedARF16E	TF_motif_seq_0241	50	+	ATTAC	ZF-HD	AT1G75240
MedARF16E	TF_motif_seq_0267	50	+	ATTAC	Trihelix	AT5G01380
MedARF16F	TFmatrixID_0234	50	+	aAAAAGt	Dof	AT2G37590
MedARF16F	TFmatrixID_0237	50	+	aAAAAGtcg	Dof	AT3G47500
MedARF16G	TF_motif_seq_0237	50	+	CGATG	GATA	AT1G51600
MedARF19	TF_motif_seq_0254	50	+	TTCTA	AP2	AT3G14230
MedARF10A	TFmatrixID_0604	51	+	tCTACAacag	ARF	AT4G31610
MedARF5A	TF_motif_seq_0241	51	+	ATTAA	ZF-HD	AT1G75240
MedARF5B	TF_motif_seq_0267	51	+	GTTAC	Trihelix	AT5G01380
MedARF7A	TF_motif_seq_0075	51	+	GTAATtaacac	bZIP	AT1G30490
MedARF16F	TF_motif_seq_0239	52	+	AAAGT	Dof	AT1G29160
MedARF17A	TF_motif_seq_0267	52	+	GTTTC	Trihelix	AT5G01380
MedARF6A	TF_motif_seq_0237	52	+	GGATC	GATA	AT1G51600
MedARF7A	TFmatrixID_0497	52	+	taattaacACGTGa	bHLH	AT2G20180
MedARF9B	TF_motif_seq_0508	52	+	tcCGTAAaa	SBP	AT1G20980
MedARF10B	TF_motif_seq_0241	53	+	ATTAT	ZF-HD	AT1G75240
MedARF16A	TF_motif_seq_0508	53	+	agCGTAAaa	SBP	AT1G20980
MedARF16G	TF_motif_seq_0237	53	+	TGATT	GATA	AT1G51600
MedARF5C	TF_motif_seq_0302	53	+	CAACTg	bHLH	AT5G08130
MedARF7A	TFmatrixID_0111	53	+	aattaaCACGTgatgctc	bHLH	AT1G09530
MedARF7A	TFmatrixID_0558	53	+	aattaaCACGTgatgctc	bHLH	AT1G09530
MedARF9A	TF_motif_seq_0237	53	+	TGATA	GATA	AT1G51600
MedARF16F	TFmatrixID_0350	54	+	agtCGTTAcag	MYB	AT4G18770
MedARF17A	TF_motif_seq_0254	54	+	TTCTA	AP2	AT3G14230
MedARF5A	TF_motif_seq_0239	54	+	AAAGA	Dof	AT1G29160
MedARF5B	TFmatrixID_0193	54	+	ACATGggt	bZIP	AT3G19290
MedARF6A	TF_motif_seq_0254	54	+	ATCGA	AP2	AT3G14230
MedARF7A	TF_motif_seq_0241	54	+	ATTAA	ZF-HD	AT1G75240
MedARF9A	TF_motif_seq_0243	54	+	GATAC	GATA	AT1G51600
MedARF9A	TF_motif_seq_0267	54	+	GATAC	Trihelix	AT5G01380
MedARF9C	TF_motif_seq_0239	54	+	AAAGT	Dof	AT1G29160
MedARF10A	TF_motif_seq_0255	55	+	CAACA	AP2	AT1G25560
MedARF16C	TF_motif_seq_0241	55	+	ATTAT	ZF-HD	AT1G75240
MedARF5A	TFmatrixID_0265	55	+	aAGATCaacc	GATA	AT2G45050
MedARF6C	TF_motif_seq_0302	55	+	CATTTg	bHLH	AT5G08130
MedARF7A	TFmatrixID_0495	55	+	ttaaCACGTgatgc	BES1	AT1G75080
MedARF9B	TFmatrixID_0132	55	+	gtaaAATAA	AT-Hook	AT4G21895
MedARF10B	TF_motif_seq_0241	56	+	ATTAC	ZF-HD	AT1G75240
MedARF10B	TF_motif_seq_0267	56	+	ATTAC	Trihelix	AT5G01380
MedARF5A	TFmatrixID_0263	56	+	AGATCaa	GATA	AT3G21175
MedARF5A	TF_motif_seq_0237	56	+	AGATC	GATA	AT1G51600
MedARF6A	TF_motif_seq_0237	56	+	CGATG	GATA	AT1G51600
MedARF7A	TFmatrixID_0171	56	+	taaCACGTga	bHLH	AT5G08130
MedARF7A	TFmatrixID_0183	56	+	taaCACGTgat	bZIP	AT1G49720
MedARF7A	TFmatrixID_0194	56	+	taaCACGTga	bZIP	AT2G35530
MedARF7A	TFmatrixID_0203	56	+	taaCACGTgatg	bZIP	AT3G54620
MedARF7A	TFmatrixID_0494	56	+	taacACGTGat	BES1	AT1G19350
MedARF7A	TFmatrixID_0505	56	+	taaCACGTga	bHLH	AT1G09530
MedARF9B	TFmatrixID_0146	56	+	taaaATAAT	AT-Hook	AT4G21895
MedARF16D	TFmatrixID_0441	57	+	tCTGAAat	WRC	AT2G06200
MedARF2	TFmatrixID_0238	57	+	ggtAAAAGt	Dof	AT4G38000
MedARF2	TF_motif_seq_0319	57	+	GGTAAa	Trihelix	AT1G33240
MedARF5B	TFmatrixID_0254	57	+	tgggTACATta	EIN3	AT1G73730
MedARF5B	TF_motif_seq_0508	57	+	tgGGTACat	SBP	AT1G20980
MedARF7A	TFmatrixID_0160	57	+	aaCACGTgat	bHLH	AT1G32640
MedARF7A	TFmatrixID_0161	57	+	aacACGTGa	bHLH	AT1G10120
MedARF7A	TFmatrixID_0162	57	+	aaCACGTgat	bHLH	AT1G69010
MedARF7A	TFmatrixID_0163	57	+	aacACGTGatgc	bHLH	AT1G10120
MedARF7A	TFmatrixID_0164	57	+	aaCACGTgat	bHLH	AT2G20180
MedARF7A	TFmatrixID_0168	57	+	aaCACGTgat	bHLH	AT2G46510
MedARF7A	TFmatrixID_0169	57	+	aaCACGTgat	bHLH	AT1G10120
MedARF7A	TFmatrixID_0172	57	+	aaCACGTgat	bHLH	AT5G38860
MedARF7A	TFmatrixID_0175	57	+	aaCACGTgat	bHLH	AT1G51070
MedARF7A	TFmatrixID_0177	57	+	aaCACGTgat	bHLH	AT1G03040
MedARF7A	TFmatrixID_0182	57	+	aacACGTGatgct	bZIP	AT1G45249
MedARF7A	TFmatrixID_0184	57	+	aacACGTGat	bZIP	AT1G49720
MedARF7A	TFmatrixID_0506	57	+	aaCACGTg	bHLH	AT2G24260
MedARF9A	TFmatrixID_0146	57	+	acacATAAT	AT-Hook	AT4G21895
MedARF9B	TFmatrixID_0154	57	+	aAAATAat	AT-Hook	AT4G21895
MedARF16F	TF_motif_seq_0267	58	+	GTTAC	Trihelix	AT5G01380
MedARF2	TFmatrixID_0233	58	+	gtAAAAGtga	Dof	AT1G64620
MedARF2	TFmatrixID_0235	58	+	gtAAAAGt	Dof	AT3G21270
MedARF2	TFmatrixID_0243	58	+	gtAAAAGt	Dof	AT5G62940
MedARF5A	TF_motif_seq_0254	58	+	ATCAA	AP2	AT3G14230
MedARF7A	TFmatrixID_0158	58	+	aCACGTga	bHLH	AT1G01260
MedARF7A	TFmatrixID_0165	58	+	aCACGTga	bHLH	AT1G51070
MedARF7A	TFmatrixID_0166	58	+	aCACGTga	bHLH	AT2G24260
MedARF7A	TFmatrixID_0170	58	+	acACGTGat	bHLH	AT2G24260
MedARF7A	TFmatrixID_0174	58	+	ACACGtga	bHLH	AT1G10120
MedARF7A	TFmatrixID_0179	58	+	aCACGTga	bHLH	AT1G10120
MedARF7A	TFmatrixID_0189	58	+	aCACGTgatg	bZIP	AT2G40950
MedARF7A	TFmatrixID_0193	58	+	ACACGtga	bZIP	AT3G19290
MedARF7A	TFmatrixID_0202	58	+	aCACGTga	bZIP	AT1G03970
MedARF7A	TFmatrixID_0511	58	+	aCACGTga	bHLH	AT1G32640
MedARF7A	TFmatrixID_0513	58	+	aCACGTga	bHLH	AT2G46510
MedARF7A	TFmatrixID_0514	58	+	acACGTGa	bHLH	AT2G46510
MedARF7A	TF_motif_seq_0410	58	+	ACACGtga	bHLH	AT1G32640
MedARF9B	TFmatrixID_0412	58	+	aaaTAATTaa	Sox	AT1G23420
MedARF16D	TFmatrixID_0223	59	+	tgaAATTTaattt	TCR	AT4G14770
MedARF19	TF_motif_seq_0255	59	+	CAACA	AP2	AT1G25560
MedARF2	TFmatrixID_0237	59	+	tAAAAGtga	Dof	AT3G47500
MedARF4	TF_motif_seq_0257	59	+	CCATT	NF-YB	AT1G09030
MedARF5B	TF_motif_seq_0267	59	+	GGTAC	Trihelix	AT5G01380
MedARF7A	TFmatrixID_0157	59	+	cACGTGa	bHLH	AT2G46510
MedARF7A	TFmatrixID_0159	59	+	cACGTGa	bHLH	AT1G09530
MedARF7A	TFmatrixID_0173	59	+	cACGTGatgc	bHLH	AT2G46510
MedARF7A	TF_motif_seq_0300	59	+	CACGTg	bHLH	AT1G09530
MedARF7A	TF_motif_seq_0301	59	+	CACGTg	bHLH	AT1G32640
MedARF7A	TF_motif_seq_0302	59	+	CACGTg	bHLH	AT5G08130
MedARF16C	TF_motif_seq_0254	60	+	AACTA	AP2	AT3G14230
MedARF16G	TF_motif_seq_0239	60	+	AAAGA	Dof	AT1G29160
MedARF5B	TF_motif_seq_0244	60	+	GTACA	SBP	AT2G33810
MedARF5C	TFmatrixID_0509	60	+	ggCATGCat	ARF	AT3G24650
MedARF5C	TFmatrixID_0510	60	+	gGCATGcat	ARF	AT3G26790
MedARF7A	TF_motif_seq_0240	60	+	ACGTG	bZIP	AT3G54620
MedARF7B	TF_motif_seq_0258	60	+	TCGAC	Dehydrin	U01377
MedARF9A	TFmatrixID_0002	60	+	caTAATTtat	AT-Hook	AT1G63480
MedARF10B	TFmatrixID_0006	61	+	tATTATtatt	AT-Hook	AT4G14465
MedARF16A	TF_motif_seq_0241	61	+	ATTAT	ZF-HD	AT1G75240
MedARF2	TF_motif_seq_0239	61	+	AAAGT	Dof	AT1G29160
MedARF4	TF_motif_seq_0241	61	+	ATTAA	ZF-HD	AT1G75240
MedARF5C	TFmatrixID_0155	61	+	gCATGCat	ARF	AT1G28300
MedARF5C	TFmatrixID_0256	61	+	gcATGCAttg	EIN3	AT3G20770
MedARF10B	TF_motif_seq_0241	62	+	ATTAT	ZF-HD	AT1G75240
MedARF16E	TFmatrixID_0441	62	+	tCTGAAat	WRC	AT2G06200
MedARF17A	TF_motif_seq_0267	62	+	GTTAT	Trihelix	AT5G01380
MedARF6A	TFmatrixID_0508	62	+	cCAAAAagagg	MADS box	AT4G22950
MedARF6A	TF_motif_seq_0257	62	+	CCAAA	NF-YB	AT1G09030
MedARF9A	TFmatrixID_0009	62	+	taatTTATTa	AT-Hook	AT4G35390
MedARF9A	TFmatrixID_0139	62	+	taattTATTA	AT-Hook	AT4G21895
MedARF16D	TF_motif_seq_0254	63	+	ATTTA	AP2	AT3G14230
MedARF17B	TF_motif_seq_0237	63	+	TGATG	GATA	AT1G51600
MedARF17B	TF_motif_seq_0271	63	+	TGATG	bZIP	AT1G77920
MedARF7A	TF_motif_seq_0237	63	+	TGATG	GATA	AT1G51600
MedARF7A	TF_motif_seq_0271	63	+	TGATG	bZIP	AT1G77920
MedARF9B	TF_motif_seq_0241	63	+	ATTAA	ZF-HD	AT1G75240
MedARF10B	TFmatrixID_0006	64	+	tATTATtata	AT-Hook	AT4G14465
MedARF16A	TF_motif_seq_0410	64	+	ATACGaga	bHLH	AT1G32640
MedARF16E	TFmatrixID_0223	64	+	tgaAATTTaattt	TCR	AT4G14770
MedARF19	TFmatrixID_0421	64	+	tgcgGCACCa	TCP	AT1G30210
MedARF4	TFmatrixID_0421	64	+	aaaaGCACCa	TCP	AT1G30210
MedARF5B	TF_motif_seq_0241	64	+	ATTAG	ZF-HD	AT1G75240
MedARF6A	TFmatrixID_0638	64	+	aaAAAGAggg	Dof	AT5G65590
MedARF6B	TF_motif_seq_0239	64	+	AAGGT	Dof	AT1G29160
MedARF9A	TF_motif_seq_0254	64	+	ATTTA	AP2	AT3G14230
MedARF10B	TF_motif_seq_0241	65	+	ATTAT	ZF-HD	AT1G75240
MedARF2	TF_motif_seq_0271	65	+	TGAGG	bZIP	AT1G77920
MedARF4	TF_motif_seq_0239	65	+	AAAGC	Dof	AT1G29160
MedARF5C	TF_motif_seq_0072	65	+	GCATTgcatgg	HD-ZIP	AT5G52170
MedARF6A	TF_motif_seq_0239	66	+	AAAGA	Dof	AT1G29160
MedARF9A	TFmatrixID_0026	66	+	ttATTATtga	bZIP	AT5G03790
MedARF16H	TF_motif_seq_0267	67	+	TTTAC	Trihelix	AT5G01380
MedARF10B	TF_motif_seq_0241	68	+	ATTAT	ZF-HD	AT1G75240
MedARF16E	TF_motif_seq_0254	68	+	ATTTA	AP2	AT3G14230
MedARF5B	TFmatrixID_0174	68	+	GAACGtga	bHLH	AT1G10120
MedARF7B	TF_motif_seq_0241	68	+	ATTAT	ZF-HD	AT1G75240
MedARF9A	TF_motif_seq_0241	68	+	ATTAT	ZF-HD	AT1G75240
MedARF16F	TF_motif_seq_0239	69	+	AAAGA	Dof	AT1G29160
MedARF16H	TF_motif_seq_0508	69	+	taCATACat	SBP	AT1G20980
MedARF5B	TFmatrixID_0159	69	+	aACGTGa	bHLH	AT1G09530
MedARF5B	TF_motif_seq_0300	69	+	AACGTg	bHLH	AT1G09530
MedARF9B	TF_motif_seq_0257	69	+	ACAAT	NF-YB	AT1G09030
MedARF9C	TF_motif_seq_0258	69	+	CCCAC	Dehydrin	U01377
MedARF16F	TF_motif_seq_0281	70	+	AAGAAt	bZIP	AT1G68640
MedARF16G	TF_motif_seq_0257	70	+	CCGAT	NF-YB	AT1G09030
MedARF16G	TF_motif_seq_0258	70	+	CCGAT	Dehydrin	U01377
MedARF5B	TF_motif_seq_0240	70	+	ACGTG	bZIP	AT3G54620
MedARF16A	TFmatrixID_0184	71	+	aaaACGTGaa	bZIP	AT1G49720
MedARF16G	TF_motif_seq_0237	71	+	CGATT	GATA	AT1G51600
MedARF17B	TF_motif_seq_0258	71	+	CTGAC	Dehydrin	U01377
MedARF19	TF_motif_seq_0257	71	+	CCATT	NF-YB	AT1G09030
MedARF3	TF_motif_seq_0254	71	+	ATTTA	AP2	AT3G14230
MedARF7B	TFmatrixID_0034	71	+	attaCCGACa	AP2	AT2G23340
MedARF7B	TF_motif_seq_0241	71	+	ATTAC	ZF-HD	AT1G75240
MedARF7B	TF_motif_seq_0267	71	+	ATTAC	Trihelix	AT5G01380
MedARF16A	TFmatrixID_0193	72	+	AAACGtga	bZIP	AT3G19290
MedARF16A	TF_motif_seq_0410	72	+	AAACGtga	bHLH	AT1G32640
MedARF17B	TF_motif_seq_0270	72	+	TGACC	WRKY	AT1G13960
MedARF17B	TF_motif_seq_0271	72	+	TGACC	bZIP	AT1G77920
MedARF7B	TFmatrixID_0020	72	+	ttaCCGACag	AP2	AT1G77200
MedARF7B	TFmatrixID_0035	72	+	ttaCCGACag	AP2	AT4G36900
MedARF7B	TFmatrixID_0038	72	+	ttaCCGACag	AP2	AT2G40340
MedARF7B	TFmatrixID_0080	72	+	ttaCCGACag	AP2	AT1G01250
MedARF7B	TFmatrixID_0086	72	+	ttaCCGACag	AP2	AT1G12610
MedARF7B	TFmatrixID_0109	72	+	ttaCCGACag	AP2	AT1G12610
MedARF7B	TFmatrixID_0119	72	+	ttaCCGACag	AP2	AT1G01250
MedARF9B	TF_motif_seq_0410	72	+	ATAAGttt	bHLH	AT1G32640
MedARF9C	TF_motif_seq_0287	72	+	ACGGCt	bZIP	AT1G43700
MedARF10A	TFmatrixID_0326	73	+	ttaTATCCat	MYB	AT1G70000
MedARF16A	TFmatrixID_0159	73	+	aACGTGa	bHLH	AT1G09530
MedARF16A	TF_motif_seq_0300	73	+	AACGTg	bHLH	AT1G09530
MedARF16G	TF_motif_seq_0410	73	+	ATTCGttt	bHLH	AT1G32640
MedARF17B	TFmatrixID_0614	73	+	gaCCTAGgaa	SRS	AT3G51060
MedARF19	TF_motif_seq_0241	73	+	ATTAC	ZF-HD	AT1G75240
MedARF19	TF_motif_seq_0267	73	+	ATTAC	Trihelix	AT5G01380
MedARF2	TF_motif_seq_0257	73	+	CCATT	NF-YB	AT1G09030
MedARF5B	TF_motif_seq_0237	73	+	TGATG	GATA	AT1G51600
MedARF5B	TF_motif_seq_0271	73	+	TGATG	bZIP	AT1G77920
MedARF7B	TFmatrixID_0085	73	+	taCCGACaga	AP2	AT1G12610
MedARF7B	TFmatrixID_0088	73	+	taCCGACa	AP2	AT1G01250
MedARF7B	TFmatrixID_0118	73	+	taCCGACa	AP2	AT1G01250
MedARF7B	TFmatrixID_0121	73	+	taCCGACa	AP2	AT1G01250
MedARF16A	TF_motif_seq_0240	74	+	ACGTG	bZIP	AT3G54620
MedARF17B	TF_motif_seq_0254	74	+	ACCTA	AP2	AT3G14230
MedARF7B	TFmatrixID_0156	74	+	acCGACAga	ARF	AT1G19220
MedARF7B	TF_motif_seq_0292	74	+	aCCGAC	AP2	AT1G12610
MedARF2	TF_motif_seq_0241	75	+	ATTAA	ZF-HD	AT1G75240
MedARF5A	TF_motif_seq_0257	75	+	GCAAT	NF-YB	AT1G09030
MedARF5C	TF_motif_seq_0237	75	+	GGATA	GATA	AT1G51600
MedARF6B	TF_motif_seq_0254	75	+	ATCTG	AP2	AT3G14230
MedARF6C	TF_motif_seq_0254	75	+	ATCAA	AP2	AT3G14230
MedARF7B	TF_motif_seq_0258	75	+	CCGAC	Dehydrin	U01377
MedARF5C	TF_motif_seq_0243	76	+	GATAT	GATA	AT1G51600
MedARF10A	TF_motif_seq_0254	77	+	ATCCA	AP2	AT3G14230
MedARF16A	TFmatrixID_0233	77	+	tgAAAAGttt	Dof	AT1G64620
MedARF16A	TFmatrixID_0235	77	+	tgAAAAGt	Dof	AT3G21270
MedARF16A	TFmatrixID_0243	77	+	tgAAAAGt	Dof	AT5G62940
MedARF16C	TF_motif_seq_0257	77	+	CCCAT	NF-YB	AT1G09030
MedARF16G	TF_motif_seq_0267	77	+	GTTTC	Trihelix	AT5G01380
MedARF5C	TFmatrixID_0256	77	+	atATGCAcca	EIN3	AT3G20770
MedARF5C	TFmatrixID_0421	77	+	atatGCACCa	TCP	AT1G30210
MedARF9C	TF_motif_seq_0257	77	+	TCAAT	NF-YB	AT1G09030
MedARF10A	TFmatrixID_0497	78	+	tccatagcACGTGc	bHLH	AT2G20180
MedARF16F	TFmatrixID_0144	78	+	ataaTATTAatt	AT-Hook	AT4G21895
MedARF19	TFmatrixID_0319	78	+	atcGGATAac	MYB	AT3G16350
MedARF19	TFmatrixID_0335	78	+	atcGGATAac	MYB	AT1G19000
MedARF19	TFmatrixID_0339	78	+	atcGGATAaca	MYB	AT1G74840
MedARF6C	TF_motif_seq_0239	78	+	AAAGA	Dof	AT1G29160
MedARF10A	TFmatrixID_0111	79	+	ccatagCACGTgccaccc	bHLH	AT1G09530
MedARF10A	TFmatrixID_0558	79	+	ccatagCACGTgccaccc	bHLH	AT1G09530
MedARF16D	TF_motif_seq_0239	79	+	AAGGG	Dof	AT1G29160
MedARF4	TF_motif_seq_0254	79	+	ATCCA	AP2	AT3G14230
MedARF6A	TF_motif_seq_0237	79	+	AGATC	GATA	AT1G51600
MedARF7B	TF_motif_seq_0258	79	+	CAGAC	Dehydrin	U01377
MedARF10A	TFmatrixID_0496	80	+	catagCACGTgccacc	bZIP	AT3G17609
MedARF16A	TF_motif_seq_0239	80	+	AAAGT	Dof	AT1G29160
MedARF19	TFmatrixID_0328	80	+	cGGATAac	MYB	AT1G70000
MedARF7B	TFmatrixID_0188	80	+	aGACAGcctt	bZIP	AT1G06070
MedARF9C	TF_motif_seq_0254	80	+	ATCAA	AP2	AT3G14230
MedARF10A	TFmatrixID_0495	81	+	atagCACGTgccac	BES1	AT1G75080
MedARF10B	TF_motif_seq_0237	81	+	TGATT	GATA	AT1G51600
MedARF19	TF_motif_seq_0237	81	+	GGATA	GATA	AT1G51600
MedARF10A	TFmatrixID_0171	82	+	tagCACGTgc	bHLH	AT5G08130
MedARF10A	TFmatrixID_0183	82	+	tagCACGTgcc	bZIP	AT1G49720
MedARF10A	TFmatrixID_0494	82	+	tagcACGTGcc	BES1	AT1G19350
MedARF10A	TFmatrixID_0505	82	+	tagCACGTgc	bHLH	AT1G09530
MedARF10A	TFmatrixID_0515	82	+	tagcACGTGccacccttgg	bZIP	AT1G49720
MedARF10B	TFmatrixID_0050	82	+	gatTATTCaa	MYB	AT5G42630
MedARF19	TF_motif_seq_0243	82	+	GATAA	GATA	AT1G51600
MedARF5B	TF_motif_seq_0254	82	+	ATTTA	AP2	AT3G14230
MedARF6A	TF_motif_seq_0271	82	+	TCACG	bZIP	AT1G77920
MedARF10A	TFmatrixID_0160	83	+	agCACGTgcc	bHLH	AT1G32640
MedARF10A	TFmatrixID_0161	83	+	agcACGTGc	bHLH	AT1G10120
MedARF10A	TFmatrixID_0162	83	+	agCACGTgcc	bHLH	AT1G69010
MedARF10A	TFmatrixID_0163	83	+	agcACGTGccac	bHLH	AT1G10120
MedARF10A	TFmatrixID_0164	83	+	agCACGTgcc	bHLH	AT2G20180
MedARF10A	TFmatrixID_0167	83	+	agCACGTgcc	bHLH	AT1G51070
MedARF10A	TFmatrixID_0168	83	+	agCACGTgcc	bHLH	AT2G46510
MedARF10A	TFmatrixID_0169	83	+	agCACGTgcc	bHLH	AT1G10120
MedARF10A	TFmatrixID_0172	83	+	agCACGTgcc	bHLH	AT5G38860
MedARF10A	TFmatrixID_0175	83	+	agCACGTgcc	bHLH	AT1G51070
MedARF10A	TFmatrixID_0177	83	+	agCACGTgcc	bHLH	AT1G03040
MedARF10A	TFmatrixID_0182	83	+	agcACGTGccacc	bZIP	AT1G45249
MedARF10A	TFmatrixID_0184	83	+	agcACGTGcc	bZIP	AT1G49720
MedARF10A	TFmatrixID_0506	83	+	agCACGTg	bHLH	AT2G24260
MedARF10B	TF_motif_seq_0241	83	+	ATTAT	ZF-HD	AT1G75240
MedARF16F	TFmatrixID_0002	83	+	atTAATTtat	AT-Hook	AT1G63480
MedARF16F	TF_motif_seq_0241	83	+	ATTAA	ZF-HD	AT1G75240
MedARF16H	TF_motif_seq_0267	83	+	TTTAC	Trihelix	AT5G01380
MedARF17A	TF_motif_seq_0257	83	+	CCATT	NF-YB	AT1G09030
MedARF9A	TF_motif_seq_0271	83	+	TCACG	bZIP	AT1G77920
MedARF10A	TFmatrixID_0158	84	+	gCACGTgc	bHLH	AT1G01260
MedARF10A	TFmatrixID_0165	84	+	gCACGTgc	bHLH	AT1G51070
MedARF10A	TFmatrixID_0166	84	+	gCACGTgc	bHLH	AT2G24260
MedARF10A	TFmatrixID_0170	84	+	gcACGTGcc	bHLH	AT2G24260
MedARF10A	TFmatrixID_0174	84	+	GCACGtgc	bHLH	AT1G10120
MedARF10A	TFmatrixID_0179	84	+	gCACGTgc	bHLH	AT1G10120
MedARF10A	TFmatrixID_0187	84	+	gcACGTGcca	bZIP	AT2G36270
MedARF10A	TFmatrixID_0193	84	+	GCACGtgc	bZIP	AT3G19290
MedARF10A	TFmatrixID_0202	84	+	gCACGTgc	bZIP	AT1G03970
MedARF10A	TFmatrixID_0511	84	+	gCACGTgc	bHLH	AT1G32640
MedARF10A	TFmatrixID_0513	84	+	gCACGTgc	bHLH	AT2G46510
MedARF10A	TFmatrixID_0514	84	+	gcACGTGc	bHLH	AT2G46510
MedARF16E	TF_motif_seq_0239	84	+	AAGGG	Dof	AT1G29160
MedARF9C	TFmatrixID_0360	84	+	aCCTAActc	MYB	AT3G27810
MedARF9C	TF_motif_seq_0254	84	+	ACCTA	AP2	AT3G14230
MedARF10A	TFmatrixID_0157	85	+	cACGTGc	bHLH	AT2G46510
MedARF10A	TFmatrixID_0159	85	+	cACGTGc	bHLH	AT1G09530
MedARF10A	TFmatrixID_0173	85	+	cACGTGccac	bHLH	AT2G46510
MedARF10A	TF_motif_seq_0300	85	+	CACGTg	bHLH	AT1G09530
MedARF10A	TF_motif_seq_0301	85	+	CACGTg	bHLH	AT1G32640
MedARF10A	TF_motif_seq_0302	85	+	CACGTg	bHLH	AT5G08130
MedARF16B	TF_motif_seq_0271	85	+	GGACG	bZIP	AT1G77920
MedARF6A	TF_motif_seq_0237	85	+	CGATG	GATA	AT1G51600
MedARF9B	TF_motif_seq_0339	85	+	TTGACg	WRKY	AT1G13960
MedARF10A	TF_motif_seq_0240	86	+	ACGTG	bZIP	AT3G54620
MedARF16D	TF_motif_seq_0237	86	+	GGATG	GATA	AT1G51600
MedARF17B	TF_motif_seq_0237	86	+	AGATG	GATA	AT1G51600
MedARF19	TFmatrixID_0193	86	+	ACACAtat	bZIP	AT3G19290
MedARF7A	TFmatrixID_0353	86	+	tccTTATCct	MYB	AT5G04760
MedARF9B	TF_motif_seq_0271	86	+	TGACG	bZIP	AT1G77920
MedARF16F	TF_motif_seq_0254	87	+	ATTTA	AP2	AT3G14230
MedARF3	TF_motif_seq_0237	87	+	TGATT	GATA	AT1G51600
MedARF6C	TF_motif_seq_0239	87	+	AAAGG	Dof	AT1G29160
MedARF7A	TFmatrixID_0326	87	+	cctTATCCtc	MYB	AT1G70000
MedARF7A	TFmatrixID_0331	87	+	cctTATCCtc	MYB	AT3G16350
MedARF7A	TFmatrixID_0356	87	+	ccTTATCct	MYB	AT5G08520
MedARF7A	TFmatrixID_0361	87	+	ccTTATCctc	MYB	AT1G70000
MedARF7A	TFmatrixID_0372	87	+	cctTATCCt	MYB	AT1G70000
MedARF16B	TF_motif_seq_0257	88	+	CGAAT	NF-YB	AT1G09030
MedARF6C	TF_motif_seq_0239	88	+	AAGGA	Dof	AT1G29160
MedARF16A	TFmatrixID_0005	89	+	gcATTAAata	AT-Hook	AT4G14465
MedARF16A	TF_motif_seq_0072	89	+	GCATTaaatac	HD-ZIP	AT5G52170
MedARF16A	TF_motif_seq_0136	89	+	GCATTaaatacata	HD-ZIP	AT5G17320
MedARF16H	TF_motif_seq_0254	89	+	ATCTC	AP2	AT3G14230
MedARF3	TFmatrixID_0262	89	+	atTGATCat	GATA	AT3G06740
MedARF5A	TF_motif_seq_0257	89	+	CCAGT	NF-YB	AT1G09030
MedARF5C	TF_motif_seq_0257	89	+	ACAAT	NF-YB	AT1G09030
MedARF9B	TF_motif_seq_0257	89	+	CGAAT	NF-YB	AT1G09030
MedARF17B	TF_motif_seq_0237	90	+	GGATC	GATA	AT1G51600
MedARF19	TF_motif_seq_0254	90	+	ATATA	AP2	AT3G14230
MedARF5B	TFmatrixID_0605	90	+	tcGTGTAgct	ARF	AT4G31610
MedARF16A	TF_motif_seq_0241	91	+	ATTAA	ZF-HD	AT1G75240
MedARF16E	TF_motif_seq_0237	91	+	GGATG	GATA	AT1G51600
MedARF3	TF_motif_seq_0237	91	+	TGATC	GATA	AT1G51600
MedARF6A	TF_motif_seq_0239	91	+	AAAGA	Dof	AT1G29160
MedARF19	TF_motif_seq_0410	92	+	ATACTtgt	bHLH	AT1G32640
MedARF9A	TF_motif_seq_0271	92	+	TGAAG	bZIP	AT1G77920
MedARF16H	TF_motif_seq_0254	93	+	CTCTA	AP2	AT3G14230
MedARF6A	TF_motif_seq_0237	93	+	AGATC	GATA	AT1G51600
MedARF16F	TFmatrixID_0570	94	+	gttaTAAAAa	TBP	AT1G55520
MedARF16F	TFmatrixID_0585	94	+	gttATAAAaaa	TBP	AT1G55520
MedARF16F	TF_motif_seq_0267	94	+	GTTAT	Trihelix	AT5G01380
MedARF17B	TF_motif_seq_0258	94	+	CGGAC	Dehydrin	U01377
MedARF3	TFmatrixID_0634	94	+	tcATGATtaa	Sox	AT2G26580
MedARF9A	TF_motif_seq_0239	94	+	AAGGA	Dof	AT1G29160
MedARF9B	TFmatrixID_0042	94	+	tcAGATCgaa	GATA	AT5G25830
MedARF9B	TFmatrixID_0264	94	+	tcAGATCgaa	GATA	AT2G45050
MedARF9B	TFmatrixID_0267	94	+	tcAGATCgaa	GATA	AT2G28340
MedARF10B	TF_motif_seq_0257	95	+	CTAAT	NF-YB	AT1G09030
MedARF16C	TF_motif_seq_0257	95	+	GCAAT	NF-YB	AT1G09030
MedARF16D	TFmatrixID_0590	95	+	agccAACGGt	MYB	AT1G17950
MedARF16F	TFmatrixID_0569	95	+	ttATAAAaaaaatat	TBP	AT1G55520
MedARF5C	TF_motif_seq_0302	95	+	CAACTg	bHLH	AT5G08130
MedARF7B	TF_motif_seq_0258	95	+	ACGAC	Dehydrin	U01377
MedARF9B	TFmatrixID_0265	95	+	cAGATCgaat	GATA	AT2G45050
MedARF9B	TFmatrixID_0270	95	+	cAGATCgaat	GATA	AT2G28340
MedARF16A	TFmatrixID_0146	96	+	atacATAAT	AT-Hook	AT4G21895
MedARF6B	TFmatrixID_0353	96	+	tctTTATCaa	MYB	AT5G04760
MedARF9A	TFmatrixID_0233	96	+	ggAAAAGtag	Dof	AT1G64620
MedARF9A	TFmatrixID_0235	96	+	ggAAAAGt	Dof	AT3G21270
MedARF9A	TFmatrixID_0243	96	+	ggAAAAGt	Dof	AT5G62940
MedARF9B	TF_motif_seq_0237	96	+	AGATC	GATA	AT1G51600
MedARF16D	TF_motif_seq_0257	97	+	CCAAC	NF-YB	AT1G09030
MedARF16D	TF_motif_seq_0258	97	+	CCAAC	Dehydrin	U01377
MedARF16G	TF_motif_seq_0267	97	+	TTTAC	Trihelix	AT5G01380
MedARF3	TF_motif_seq_0237	97	+	TGATT	GATA	AT1G51600
MedARF9A	TFmatrixID_0237	97	+	gAAAAGtag	Dof	AT3G47500
MedARF16C	TF_motif_seq_0241	98	+	ATTAG	ZF-HD	AT1G75240
MedARF19	TF_motif_seq_0267	98	+	GTTGC	Trihelix	AT5G01380
MedARF4	TF_motif_seq_0258	98	+	CCGCC	Dehydrin	U01377
MedARF7B	TF_motif_seq_0257	98	+	ACAAT	NF-YB	AT1G09030
MedARF9B	TF_motif_seq_0254	98	+	ATCGA	AP2	AT3G14230
MedARF16B	TF_motif_seq_0271	99	+	TGGCG	bZIP	AT1G77920
MedARF16D	TFmatrixID_0022	99	+	aacGGTAAtt	Trihelix	AT5G28300
MedARF16G	TF_motif_seq_0508	99	+	taCATACat	SBP	AT1G20980
MedARF16H	TF_motif_seq_0254	99	+	ATCTT	AP2	AT3G14230
MedARF2	TF_motif_seq_0237	99	+	GGATG	GATA	AT1G51600
MedARF3	TF_motif_seq_0241	99	+	ATTAA	ZF-HD	AT1G75240
MedARF5B	TFmatrixID_0131	99	+	tggaATAAA	AT-Hook	AT1G19485
MedARF9A	TF_motif_seq_0239	99	+	AAAGT	Dof	AT1G29160
MedARF16D	TFmatrixID_0307	100	+	aCGGTAat	MADF	AT5G47660
MedARF16E	TFmatrixID_0590	100	+	agccAACGGt	MYB	AT1G17950
MedARF16F	TFmatrixID_0140	100	+	aaaAAAAT	AT-Hook	AT4G21895
MedARF3	TFmatrixID_0306	100	+	tTAACCgcag	MADF	AT3G25990
MedARF9A	TFmatrixID_0336	100	+	aagTAGGTagg	MYB	AT1G22640
MedARF9A	TFmatrixID_0586	100	+	aagTAGGTag	MYB	AT5G49330
MedARF9B	TF_motif_seq_0257	100	+	CGAAT	NF-YB	AT1G09030
MedARF10A	TFmatrixID_0148	101	+	aaAAAATa	AT-Hook	AT1G19485
MedARF10B	TF_motif_seq_0258	101	+	CCGAG	Dehydrin	U01377
MedARF16F	TFmatrixID_0148	101	+	aaAAAATa	AT-Hook	AT1G19485
MedARF5B	TFmatrixID_0238	101	+	gaaTAAAGt	Dof	AT4G38000
MedARF6B	TF_motif_seq_0254	101	+	ATCAA	AP2	AT3G14230
MedARF7B	TF_motif_seq_0254	101	+	ATCTT	AP2	AT3G14230
MedARF9A	TFmatrixID_0352	101	+	agTAGGTa	MYB	AT2G16720
MedARF9A	TFmatrixID_0519	101	+	agtaGGTAGgttt	MYB	AT3G23250
MedARF9A	TFmatrixID_0521	101	+	agtaGGTAGgttt	MYB	AT3G49690
MedARF16E	TF_motif_seq_0257	102	+	CCAAC	NF-YB	AT1G09030
MedARF16E	TF_motif_seq_0258	102	+	CCAAC	Dehydrin	U01377
MedARF16F	TFmatrixID_0137	102	+	aaaAATAT	AT-Hook	AT4G21895
MedARF17A	TF_motif_seq_0271	102	+	TGTCG	bZIP	AT1G77920
MedARF6B	TF_motif_seq_0257	102	+	TCAAT	NF-YB	AT1G09030
MedARF17A	TFmatrixID_0534	103	+	gtcgctGTCAA	WRKY	AT1G13960
MedARF2	TFmatrixID_0131	103	+	gagaATAAA	AT-Hook	AT1G19485
MedARF5A	TF_motif_seq_0257	103	+	CCAAT	NF-YB	AT1G09030
MedARF6B	TF_motif_seq_0302	103	+	CAATTg	bHLH	AT5G08130
MedARF16E	TFmatrixID_0022	104	+	aacGGTAAtt	Trihelix	AT5G28300
MedARF16H	TF_motif_seq_0508	104	+	ctCCTACaa	SBP	AT1G20980
MedARF2	TFmatrixID_0136	104	+	agaATAAA	AT-Hook	AT4G21895
MedARF9A	TFmatrixID_0336	104	+	aggTAGGTttt	MYB	AT1G22640
MedARF9A	TFmatrixID_0586	104	+	aggTAGGTtt	MYB	AT5G49330
MedARF9A	TFmatrixID_0587	104	+	aGGTAGgttt	MYB	AT5G49330
MedARF9A	TFmatrixID_0588	104	+	aggTAGGTtt	MYB	AT5G12870
MedARF16E	TFmatrixID_0307	105	+	aCGGTAat	MADF	AT5G47660
MedARF17B	TFmatrixID_0362	105	+	ccagTATCTagaa	MYB	AT5G58080
MedARF17B	TF_motif_seq_0257	105	+	CCAGT	NF-YB	AT1G09030
MedARF5B	TF_motif_seq_0239	105	+	AAAGT	Dof	AT1G29160
MedARF9A	TFmatrixID_0352	105	+	ggTAGGTt	MYB	AT2G16720
MedARF16F	TF_motif_seq_0254	106	+	ATATA	AP2	AT3G14230
MedARF16H	TF_motif_seq_0258	106	+	CCTAC	Dehydrin	U01377
MedARF3	TFmatrixID_0131	106	+	gcagATAAA	AT-Hook	AT1G19485
MedARF4	TF_motif_seq_0267	106	+	GTTGC	Trihelix	AT5G01380
MedARF6B	TFmatrixID_0320	106	+	ttGATATta	MYB	AT1G01520
MedARF16B	TFmatrixID_0193	107	+	ACACGaat	bZIP	AT3G19290
MedARF6A	TF_motif_seq_0258	107	+	CCCAC	Dehydrin	U01377
MedARF6B	TF_motif_seq_0237	107	+	TGATA	GATA	AT1G51600
MedARF9B	TF_motif_seq_0319	107	+	GGTAAa	Trihelix	AT1G33240
MedARF9C	TF_motif_seq_0257	107	+	CCAAA	NF-YB	AT1G09030
MedARF10B	TF_motif_seq_0239	108	+	AAAGT	Dof	AT1G29160
MedARF3	TF_motif_seq_0237	108	+	AGATA	GATA	AT1G51600
MedARF5B	TF_motif_seq_0267	108	+	GTTTC	Trihelix	AT5G01380
MedARF6A	TF_motif_seq_0257	108	+	CCACT	NF-YB	AT1G09030
MedARF6B	TF_motif_seq_0243	108	+	GATAT	GATA	AT1G51600
MedARF10A	TF_motif_seq_0075	109	+	GTAATaataat	bZIP	AT1G30490
MedARF16A	TFmatrixID_0333	109	+	aTAGGGca	MYB	AT1G15720
MedARF16A	TFmatrixID_0363	109	+	aTAGGGca	MYB	AT3G49850
MedARF19	TFmatrixID_0339	109	+	cttGGATAttc	MYB	AT1G74840
MedARF2	TF_motif_seq_0239	109	+	AAAGC	Dof	AT1G29160
MedARF3	TF_motif_seq_0243	109	+	GATAA	GATA	AT1G51600
MedARF6A	TF_motif_seq_0421	109	+	CACTTcta	AP2	AT2G40220
MedARF7B	TF_motif_seq_0254	109	+	ATCGA	AP2	AT3G14230
MedARF9C	TFmatrixID_0148	109	+	aaAAAATc	AT-Hook	AT1G19485
MedARF16B	TF_motif_seq_0257	110	+	CGAAT	NF-YB	AT1G09030
MedARF17B	TF_motif_seq_0254	110	+	ATCTA	AP2	AT3G14230
MedARF5A	TF_motif_seq_0319	110	+	GGTAAa	Trihelix	AT1G33240
MedARF16H	TF_motif_seq_0239	111	+	AAAGA	Dof	AT1G29160
MedARF17A	TF_motif_seq_0257	111	+	CAAAT	NF-YB	AT1G09030
MedARF5B	TFmatrixID_0123	111	+	tcTGTTGaga	AP2	AT1G13260
MedARF6B	TF_motif_seq_0241	111	+	ATTAG	ZF-HD	AT1G75240
MedARF7A	TF_motif_seq_0271	111	+	TGACA	bZIP	AT1G77920
MedARF16C	TF_motif_seq_0237	112	+	TGATT	GATA	AT1G51600
MedARF16F	TF_motif_seq_0257	112	+	CCAAC	NF-YB	AT1G09030
MedARF16F	TF_motif_seq_0258	112	+	CCAAC	Dehydrin	U01377
MedARF19	TFmatrixID_0050	112	+	ggaTATTCaa	MYB	AT5G42630
MedARF19	TF_motif_seq_0237	112	+	GGATA	GATA	AT1G51600
MedARF6A	TF_motif_seq_0254	112	+	TTCTA	AP2	AT3G14230
MedARF9C	TFmatrixID_0633	112	+	aaATCATaac	YABBY	AT2G45190
MedARF16C	TFmatrixID_0326	113	+	gatTATCCtg	MYB	AT1G70000
MedARF16C	TFmatrixID_0361	113	+	gaTTATCctg	MYB	AT1G70000
MedARF16G	TF_motif_seq_0267	113	+	TTTAC	Trihelix	AT5G01380
MedARF19	TF_motif_seq_0243	113	+	GATAT	GATA	AT1G51600
MedARF4	TFmatrixID_0256	113	+	tgATGCAcca	EIN3	AT3G20770
MedARF4	TF_motif_seq_0237	113	+	TGATG	GATA	AT1G51600
MedARF4	TF_motif_seq_0271	113	+	TGATG	bZIP	AT1G77920
MedARF7B	TF_motif_seq_0254	113	+	AACTA	AP2	AT3G14230
MedARF16C	TF_motif_seq_0241	114	+	ATTAT	ZF-HD	AT1G75240
MedARF16F	TF_motif_seq_0254	114	+	AACTA	AP2	AT3G14230
MedARF17A	TF_motif_seq_0254	114	+	ATCTC	AP2	AT3G14230
MedARF3	TFmatrixID_0193	114	+	ACACGaat	bZIP	AT3G19290
MedARF7A	TF_motif_seq_0302	114	+	CATTTg	bHLH	AT5G08130
MedARF10B	TF_motif_seq_0237	115	+	GGATG	GATA	AT1G51600
MedARF16H	TF_motif_seq_0239	115	+	AAAGA	Dof	AT1G29160
MedARF5A	TFmatrixID_0239	115	+	aaAAAAGcag	Dof	AT5G39660
MedARF5C	TFmatrixID_0146	115	+	gtatATAAT	AT-Hook	AT4G21895
MedARF6C	TFmatrixID_0638	115	+	gaAAAGAttc	Dof	AT5G65590
MedARF17B	TF_motif_seq_0239	116	+	AAAGA	Dof	AT1G29160
MedARF5A	TFmatrixID_0234	116	+	aAAAAGc	Dof	AT2G37590
MedARF5C	TFmatrixID_0130	116	+	tATATAattc	AT-Hook	AT1G19485
MedARF6A	TFmatrixID_0043	116	+	atGATATccc	MYB	AT2G20570
MedARF10A	TFmatrixID_0003	117	+	aATATAaatt	AT-Hook	AT1G63480
MedARF10A	TFmatrixID_0585	117	+	aatATAAAtta	TBP	AT1G55520
MedARF16B	TF_motif_seq_0258	117	+	CCGAA	Dehydrin	U01377
MedARF16D	TF_motif_seq_0241	117	+	ATTAT	ZF-HD	AT1G75240
MedARF3	TF_motif_seq_0257	117	+	CGAAT	NF-YB	AT1G09030
MedARF5C	TF_motif_seq_0254	117	+	ATATA	AP2	AT3G14230
MedARF6A	TF_motif_seq_0237	117	+	TGATA	GATA	AT1G51600
MedARF6C	TF_motif_seq_0239	117	+	AAAGA	Dof	AT1G29160
MedARF10A	TFmatrixID_0418	118	+	ATATAaa	TBP	AT1G55520
MedARF10A	TF_motif_seq_0254	118	+	ATATA	AP2	AT3G14230
MedARF5A	TF_motif_seq_0239	118	+	AAAGC	Dof	AT1G29160
MedARF5B	TF_motif_seq_0010	118	+	AGAAAgttgt	HSF	AT3G24520
MedARF6A	TF_motif_seq_0243	118	+	GATAT	GATA	AT1G51600
MedARF7A	TF_motif_seq_0237	118	+	TGATT	GATA	AT1G51600
MedARF10A	TFmatrixID_0571	119	+	tATAAAtt	TBP	AT1G55520
MedARF16F	TFmatrixID_0412	119	+	tgaTAATTag	Sox	AT1G23420
MedARF16F	TF_motif_seq_0237	119	+	TGATA	GATA	AT1G51600
MedARF16G	TF_motif_seq_0254	119	+	ATCTC	AP2	AT3G14230
MedARF6C	TF_motif_seq_0237	119	+	AGATT	GATA	AT1G51600
MedARF6C	TF_motif_seq_0252	119	+	AGATT	MYB	AT2G01760
MedARF7B	TF_motif_seq_0271	119	+	TGTCG	bZIP	AT1G77920
MedARF9A	TFmatrixID_0223	119	+	tgaAATTTtatcc	TCR	AT4G14770
MedARF16D	TF_motif_seq_0254	120	+	ATCAA	AP2	AT3G14230
MedARF16F	TFmatrixID_0002	120	+	gaTAATTagt	AT-Hook	AT1G63480
MedARF16F	TF_motif_seq_0243	120	+	GATAA	GATA	AT1G51600
MedARF4	TF_motif_seq_0257	120	+	CCAAT	NF-YB	AT1G09030
MedARF5B	TF_motif_seq_0239	120	+	AAAGT	Dof	AT1G29160
MedARF7A	TF_motif_seq_0241	120	+	ATTAA	ZF-HD	AT1G75240
MedARF16D	TF_motif_seq_0257	121	+	TCAAT	NF-YB	AT1G09030
MedARF17A	TF_motif_seq_0254	121	+	ATTTA	AP2	AT3G14230
MedARF19	TF_motif_seq_0239	121	+	AAAGC	Dof	AT1G29160
MedARF3	TFmatrixID_0254	121	+	tggaTACATcc	EIN3	AT1G73730
MedARF3	TFmatrixID_0258	121	+	tggATACAtc	EIN3	AT5G21120
MedARF6B	TF_motif_seq_0239	121	+	AAAGA	Dof	AT1G29160
MedARF16A	TF_motif_seq_0237	122	+	TGATT	GATA	AT1G51600
MedARF16E	TF_motif_seq_0241	122	+	ATTAT	ZF-HD	AT1G75240
MedARF3	TF_motif_seq_0237	122	+	GGATA	GATA	AT1G51600
MedARF16G	TF_motif_seq_0254	123	+	CTCTA	AP2	AT3G14230
MedARF3	TF_motif_seq_0243	123	+	GATAC	GATA	AT1G51600
MedARF3	TF_motif_seq_0267	123	+	GATAC	Trihelix	AT5G01380
MedARF6A	TF_motif_seq_0258	123	+	CCCAC	Dehydrin	U01377
MedARF6B	TF_motif_seq_0237	123	+	AGATT	GATA	AT1G51600
MedARF6B	TF_motif_seq_0252	123	+	AGATT	MYB	AT2G01760
MedARF10A	TF_motif_seq_0241	124	+	ATTAT	ZF-HD	AT1G75240
MedARF16A	TF_motif_seq_0241	124	+	ATTAA	ZF-HD	AT1G75240
MedARF16F	TF_motif_seq_0241	124	+	ATTAG	ZF-HD	AT1G75240
MedARF17B	TF_motif_seq_0267	124	+	TTTAC	Trihelix	AT5G01380
MedARF5C	TF_motif_seq_0257	124	+	TCAAT	NF-YB	AT1G09030
MedARF6C	TF_motif_seq_0257	124	+	CCATT	NF-YB	AT1G09030
MedARF7A	TF_motif_seq_0237	124	+	AGATT	GATA	AT1G51600
MedARF7A	TF_motif_seq_0252	124	+	AGATT	MYB	AT2G01760
MedARF9A	TFmatrixID_0326	124	+	tttTATCCcc	MYB	AT1G70000
MedARF9A	TFmatrixID_0356	124	+	ttTTATCcc	MYB	AT5G08520
MedARF9A	TFmatrixID_0361	124	+	ttTTATCccc	MYB	AT1G70000
MedARF16E	TF_motif_seq_0254	125	+	ATCAA	AP2	AT3G14230
MedARF16E	TF_motif_seq_0257	126	+	TCAAT	NF-YB	AT1G09030
MedARF7B	TFmatrixID_0274	126	+	catttatcttttTTTTTtttt	MADS box	AT2G45660
MedARF9C	TF_motif_seq_0239	126	+	AAAGA	Dof	AT1G29160
MedARF16B	TF_motif_seq_0267	127	+	GCTAC	Trihelix	AT5G01380
MedARF3	TFmatrixID_0020	127	+	catCCGACat	AP2	AT1G77200
MedARF5C	TF_motif_seq_0254	127	+	ATCAA	AP2	AT3G14230
MedARF6B	TFmatrixID_0223	127	+	tgaAATTTtatca	TCR	AT4G14770
MedARF7B	TFmatrixID_0274	127	+	atttatctttttTTTTTtttt	MADS box	AT2G45660
MedARF7B	TF_motif_seq_0254	127	+	ATTTA	AP2	AT3G14230
MedARF9B	TF_motif_seq_0241	127	+	ATTAC	ZF-HD	AT1G75240
MedARF9B	TF_motif_seq_0267	127	+	ATTAC	Trihelix	AT5G01380
MedARF9C	TF_motif_seq_0281	127	+	AAGAAt	bZIP	AT1G68640
MedARF17A	TF_motif_seq_0271	128	+	TCACG	bZIP	AT1G77920
MedARF17B	TF_motif_seq_0257	128	+	CCCAT	NF-YB	AT1G09030
MedARF19	TFmatrixID_0412	128	+	actTAATTag	Sox	AT1G23420
MedARF3	TFmatrixID_0088	128	+	atCCGACa	AP2	AT1G01250
MedARF5C	TF_motif_seq_0257	128	+	TCAAT	NF-YB	AT1G09030
MedARF6A	TF_motif_seq_0239	128	+	AAAGC	Dof	AT1G29160
MedARF7B	TFmatrixID_0274	128	+	tttatcttttttTTTTTtttt	MADS box	AT2G45660
MedARF10B	TF_motif_seq_0254	129	+	ATCGA	AP2	AT3G14230
MedARF16G	TF_motif_seq_0254	129	+	ATCTT	AP2	AT3G14230
MedARF3	TFmatrixID_0084	129	+	tCCGACat	AP2	AT2G35700
MedARF3	TFmatrixID_0156	129	+	tcCGACAtc	ARF	AT1G19220
MedARF3	TF_motif_seq_0292	129	+	tCCGAC	AP2	AT1G12610
MedARF5A	TF_motif_seq_0237	129	+	TGATT	GATA	AT1G51600
MedARF7B	TFmatrixID_0274	129	+	ttatctttttttTTTTTttta	MADS box	AT2G45660
MedARF10B	TFmatrixID_0268	130	+	tCGATCacag	GATA	AT4G17570
MedARF10B	TFmatrixID_0272	130	+	tCGATCaca	GATA	AT5G47140
MedARF16B	TF_motif_seq_0355	130	+	ACTCTaa	SRS	AT1G75520
MedARF16D	TF_motif_seq_0258	130	+	CAGAC	Dehydrin	U01377
MedARF17A	TFmatrixID_0268	130	+	aCGATCtctt	GATA	AT4G17570
MedARF3	TF_motif_seq_0258	130	+	CCGAC	Dehydrin	U01377
MedARF4	TF_motif_seq_0258	130	+	CTGAC	Dehydrin	U01377
MedARF7B	TFmatrixID_0274	130	+	tatcttttttttTTTTTttac	MADS box	AT2G45660
MedARF10B	TF_motif_seq_0237	131	+	CGATC	GATA	AT1G51600
MedARF16A	TFmatrixID_0491	131	+	agcattaaaTATATattgatt	TBP	AT1G55520
MedARF16A	TFmatrixID_0572	131	+	agcattaaaTATATattgatt	TBP	AT1G55520
MedARF16B	TF_motif_seq_0254	131	+	CTCTA	AP2	AT3G14230
MedARF16D	TF_motif_seq_0271	131	+	AGACG	bZIP	AT1G77920
MedARF17A	TF_motif_seq_0237	131	+	CGATC	GATA	AT1G51600
MedARF4	TF_motif_seq_0271	131	+	TGACA	bZIP	AT1G77920
MedARF7B	TF_motif_seq_0254	131	+	ATCTT	AP2	AT3G14230
MedARF9A	TF_motif_seq_0258	131	+	CCCAC	Dehydrin	U01377
MedARF16A	TFmatrixID_0005	132	+	gcATTAAata	AT-Hook	AT4G14465
MedARF16A	TF_motif_seq_0072	132	+	GCATTaaatat	HD-ZIP	AT5G52170
MedARF16A	TF_motif_seq_0136	132	+	GCATTaaatatata	HD-ZIP	AT5G17320
MedARF7A	TF_motif_seq_0241	132	+	ATTAT	ZF-HD	AT1G75240
MedARF7B	TFmatrixID_0274	132	+	tcttttttttttTTTTTactc	MADS box	AT2G45660
MedARF17A	TF_motif_seq_0254	133	+	ATCTC	AP2	AT3G14230
MedARF19	TF_motif_seq_0241	133	+	ATTAG	ZF-HD	AT1G75240
MedARF16A	TF_motif_seq_0241	134	+	ATTAA	ZF-HD	AT1G75240
MedARF16G	TF_motif_seq_0508	134	+	ctCCTACaa	SBP	AT1G20980
MedARF16H	TF_motif_seq_0355	134	+	ACTCTcc	SRS	AT1G75520
MedARF17B	TF_motif_seq_0237	134	+	AGATT	GATA	AT1G51600
MedARF17B	TF_motif_seq_0252	134	+	AGATT	MYB	AT2G01760
MedARF6A	TFmatrixID_0268	134	+	tCGATCacgg	GATA	AT4G17570
MedARF6A	TFmatrixID_0272	134	+	tCGATCacg	GATA	AT5G47140
MedARF6B	TFmatrixID_0633	134	+	ttATCATaag	YABBY	AT2G45190
MedARF9A	TF_motif_seq_0257	134	+	ACAAT	NF-YB	AT1G09030
MedARF16B	TFmatrixID_0214	135	+	aactACACTaccg	C2H2	AT2G28710
MedARF16B	TF_motif_seq_0254	135	+	AACTA	AP2	AT3G14230
MedARF16E	TF_motif_seq_0258	135	+	CAGAC	Dehydrin	U01377
MedARF4	TF_motif_seq_0254	135	+	ATCGA	AP2	AT3G14230
MedARF6A	TF_motif_seq_0237	135	+	CGATC	GATA	AT1G51600
MedARF9B	TF_motif_seq_0237	135	+	AGATT	GATA	AT1G51600
MedARF9B	TF_motif_seq_0252	135	+	AGATT	MYB	AT2G01760
MedARF16E	TF_motif_seq_0271	136	+	AGACG	bZIP	AT1G77920
MedARF16G	TF_motif_seq_0258	136	+	CCTAC	Dehydrin	U01377
MedARF17B	TF_motif_seq_0254	136	+	ATTTA	AP2	AT3G14230
MedARF19	TFmatrixID_0141	136	+	aGCAATttca	AT-Hook	AT4G21895
MedARF2	TF_motif_seq_0271	136	+	TGAGG	bZIP	AT1G77920
MedARF4	TFmatrixID_0176	136	+	tcgACTTGt	bHLH	AT1G05805
MedARF4	TF_motif_seq_0258	136	+	TCGAC	Dehydrin	U01377
MedARF7A	TFmatrixID_0123	136	+	taTGTTGttg	AP2	AT1G13260
MedARF7A	TFmatrixID_0126	136	+	taTGTTGt	AP2	AT3G25730
MedARF19	TF_motif_seq_0257	137	+	GCAAT	NF-YB	AT1G09030
MedARF5B	TF_motif_seq_0271	137	+	TGAGG	bZIP	AT1G77920
MedARF9B	TF_motif_seq_0241	137	+	ATTAC	ZF-HD	AT1G75240
MedARF9B	TF_motif_seq_0267	137	+	ATTAC	Trihelix	AT5G01380
MedARF9C	TFmatrixID_0222	137	+	aATAAAaa	CSD	AT2G21060
MedARF16A	TFmatrixID_0003	138	+	aATATAtatt	AT-Hook	AT1G63480
MedARF16A	TFmatrixID_0419	138	+	aaTATAT	TBP	AT1G55520
MedARF16B	TFmatrixID_0211	138	+	tACACTa	C2H2	AT1G27730
MedARF16B	TFmatrixID_0213	138	+	tACACTa	C2H2	AT1G02030
MedARF16D	TF_motif_seq_0237	138	+	AGATT	GATA	AT1G51600
MedARF16D	TF_motif_seq_0252	138	+	AGATT	MYB	AT2G01760
MedARF6A	TFmatrixID_0174	138	+	TCACGggc	bHLH	AT1G10120
MedARF6A	TF_motif_seq_0271	138	+	TCACG	bZIP	AT1G77920
MedARF9B	TF_motif_seq_0271	138	+	TTACG	bZIP	AT1G77920
MedARF9C	TFmatrixID_0129	138	+	ataaAAATT	AT-Hook	AT1G14900
MedARF9C	TFmatrixID_0135	138	+	ataAAAAT	AT-Hook	AT4G21895
MedARF9C	TFmatrixID_0153	138	+	ataAAAAT	AT-Hook	AT4G21895
MedARF16A	TF_motif_seq_0254	139	+	ATATA	AP2	AT3G14230
MedARF16H	TF_motif_seq_0257	139	+	CCATT	NF-YB	AT1G09030
MedARF5C	TFmatrixID_0029	139	+	gaaATATCat	MYB	AT2G46830
MedARF5C	TFmatrixID_0334	139	+	gaaATATCa	MYB	AT1G18330
MedARF5C	TFmatrixID_0609	139	+	gaaATATCat	MYB	AT5G17300
MedARF6A	TF_motif_seq_0300	139	+	CACGGg	bHLH	AT1G09530
MedARF5B	TF_motif_seq_0271	140	+	GGACG	bZIP	AT1G77920
MedARF5C	TFmatrixID_0364	140	+	aaATATCa	MYB	AT3G09600
MedARF5C	TFmatrixID_0369	140	+	aaATATCat	MYB	AT1G01060
MedARF9B	TF_motif_seq_0258	140	+	ACGAC	Dehydrin	U01377
MedARF9C	TFmatrixID_0152	140	+	aaAAATT	AT-Hook	AT1G19485
MedARF16A	TF_motif_seq_0254	141	+	ATATA	AP2	AT3G14230
MedARF16G	TF_motif_seq_0239	141	+	AAAGA	Dof	AT1G29160
MedARF5A	TF_motif_seq_0237	141	+	TGATT	GATA	AT1G51600
MedARF6B	TF_motif_seq_0239	141	+	AAGGT	Dof	AT1G29160
MedARF16D	TF_motif_seq_0237	142	+	TGATT	GATA	AT1G51600
MedARF16F	TF_motif_seq_0257	142	+	CAAAT	NF-YB	AT1G09030
MedARF2	TF_motif_seq_0239	142	+	AAGGA	Dof	AT1G29160
MedARF6C	TF_motif_seq_0258	142	+	CCTAC	Dehydrin	U01377
MedARF9A	TF_motif_seq_0271	142	+	TGAAG	bZIP	AT1G77920
MedARF16E	TF_motif_seq_0237	143	+	AGATT	GATA	AT1G51600
MedARF16E	TF_motif_seq_0252	143	+	AGATT	MYB	AT2G01760
MedARF17B	TF_motif_seq_0258	143	+	CGGAC	Dehydrin	U01377
MedARF9B	TFmatrixID_0570	143	+	acttTAAAAa	TBP	AT1G55520
MedARF17A	TF_motif_seq_0267	144	+	GTTTC	Trihelix	AT5G01380
MedARF17B	TFmatrixID_0188	144	+	gGACAGcaat	bZIP	AT1G06070
MedARF3	TF_motif_seq_0254	144	+	ATCGA	AP2	AT3G14230
MedARF4	TF_motif_seq_0267	144	+	TTTAC	Trihelix	AT5G01380
MedARF9A	TF_motif_seq_0239	144	+	AAGGA	Dof	AT1G29160
MedARF16B	TF_motif_seq_0258	145	+	CCGCC	Dehydrin	U01377
MedARF16G	TF_motif_seq_0239	145	+	AAAGA	Dof	AT1G29160
MedARF3	TFmatrixID_0268	145	+	tCGATCattt	GATA	AT4G17570
MedARF3	TFmatrixID_0272	145	+	tCGATCatt	GATA	AT5G47140
MedARF9C	TF_motif_seq_0339	145	+	TTGACa	WRKY	AT1G13960
MedARF16D	TF_motif_seq_0237	146	+	TGATA	GATA	AT1G51600
MedARF2	TF_motif_seq_0237	146	+	AGATG	GATA	AT1G51600
MedARF3	TF_motif_seq_0237	146	+	CGATC	GATA	AT1G51600
MedARF5A	TF_motif_seq_0257	146	+	CCAAA	NF-YB	AT1G09030
MedARF7B	TF_motif_seq_0267	146	+	TTTAC	Trihelix	AT5G01380
MedARF9C	TF_motif_seq_0271	146	+	TGACA	bZIP	AT1G77920
MedARF16A	TF_motif_seq_0237	147	+	TGATT	GATA	AT1G51600
MedARF16D	TF_motif_seq_0243	147	+	GATAT	GATA	AT1G51600
MedARF16E	TF_motif_seq_0237	147	+	TGATT	GATA	AT1G51600
MedARF19	TF_motif_seq_0254	147	+	ATCTT	AP2	AT3G14230
MedARF5A	TF_motif_seq_0257	147	+	CAAAT	NF-YB	AT1G09030
MedARF10B	TF_motif_seq_0267	148	+	GTGAC	Trihelix	AT5G01380
MedARF16D	TF_motif_seq_0410	148	+	ATATGtat	bHLH	AT1G32640
MedARF16F	TFmatrixID_0233	148	+	ggAAAAGtgg	Dof	AT1G64620
MedARF16F	TFmatrixID_0235	148	+	ggAAAAGt	Dof	AT3G21270
MedARF16F	TFmatrixID_0243	148	+	ggAAAAGt	Dof	AT5G62940
MedARF17A	TFmatrixID_0131	148	+	ctgaATAAA	AT-Hook	AT1G19485
MedARF17B	TFmatrixID_0141	148	+	aGCAATtcct	AT-Hook	AT4G21895
MedARF19	TFmatrixID_0353	148	+	tctTTATCcg	MYB	AT5G04760
MedARF5B	TFmatrixID_0634	148	+	ggATGATtag	Sox	AT2G26580
MedARF5B	TF_motif_seq_0237	148	+	GGATG	GATA	AT1G51600
MedARF7A	TF_motif_seq_0257	148	+	CCAAA	NF-YB	AT1G09030
MedARF9B	TFmatrixID_0148	148	+	aaAAAATc	AT-Hook	AT1G19485
MedARF10B	TF_motif_seq_0270	149	+	TGACT	WRKY	AT1G13960
MedARF10B	TF_motif_seq_0271	149	+	TGACT	bZIP	AT1G77920
MedARF16F	TFmatrixID_0237	149	+	gAAAAGtgg	Dof	AT3G47500
MedARF17B	TF_motif_seq_0257	149	+	GCAAT	NF-YB	AT1G09030
MedARF19	TFmatrixID_0326	149	+	cttTATCCgt	MYB	AT1G70000
MedARF19	TFmatrixID_0331	149	+	cttTATCCgt	MYB	AT3G16350
MedARF19	TFmatrixID_0356	149	+	ctTTATCcg	MYB	AT5G08520
MedARF19	TFmatrixID_0361	149	+	ctTTATCcgt	MYB	AT1G70000
MedARF19	TFmatrixID_0372	149	+	cttTATCCg	MYB	AT1G70000
MedARF4	TF_motif_seq_0254	149	+	ATCTC	AP2	AT3G14230
MedARF7A	TF_motif_seq_0257	149	+	CAAAT	NF-YB	AT1G09030
MedARF7A	TF_motif_seq_0302	149	+	CAAATg	bHLH	AT5G08130
MedARF7B	TFmatrixID_0527	149	+	actcTGTTGgtt	AP2	AT1G13260
MedARF7B	TFmatrixID_0560	149	+	actcTGTTGgtt	AP2	AT1G13260
MedARF16D	TF_motif_seq_0254	150	+	ATGTA	AP2	AT3G14230
MedARF6B	TF_motif_seq_0237	150	+	TGATA	GATA	AT1G51600
MedARF9C	TF_motif_seq_0239	150	+	AAGGC	Dof	AT1G29160
MedARF16E	TF_motif_seq_0237	151	+	TGATA	GATA	AT1G51600
MedARF16F	TF_motif_seq_0239	151	+	AAAGT	Dof	AT1G29160
MedARF5B	TF_motif_seq_0237	151	+	TGATT	GATA	AT1G51600
MedARF6B	TF_motif_seq_0243	151	+	GATAT	GATA	AT1G51600
MedARF7B	TFmatrixID_0123	151	+	tcTGTTGgtt	AP2	AT1G13260
MedARF10A	TFmatrixID_0527	152	+	cgtcTGTTGgtc	AP2	AT1G13260
MedARF10A	TFmatrixID_0560	152	+	cgtcTGTTGgtc	AP2	AT1G13260
MedARF10B	TF_motif_seq_0258	152	+	CTGAC	Dehydrin	U01377
MedARF16E	TF_motif_seq_0243	152	+	GATAT	GATA	AT1G51600
MedARF16H	TF_motif_seq_0254	152	+	CTCTA	AP2	AT3G14230
MedARF2	TF_motif_seq_0237	152	+	GGATG	GATA	AT1G51600
MedARF5C	TF_motif_seq_0254	152	+	AACTA	AP2	AT3G14230
MedARF10B	TF_motif_seq_0270	153	+	TGACT	WRKY	AT1G13960
MedARF10B	TF_motif_seq_0271	153	+	TGACT	bZIP	AT1G77920
MedARF16E	TF_motif_seq_0410	153	+	ATATGtat	bHLH	AT1G32640
MedARF19	TF_motif_seq_0410	153	+	ATCCGttt	bHLH	AT1G32640
MedARF2	TFmatrixID_0108	153	+	gatggttATGATtgtcatg	bZIP	AT1G30490
MedARF2	TFmatrixID_0518	153	+	gatggttATGATtgtcatg	bZIP	AT1G30490
MedARF2	TFmatrixID_0542	153	+	gatggttATGATtgtcatg	bZIP	AT1G30490
MedARF5B	TF_motif_seq_0241	153	+	ATTAG	ZF-HD	AT1G75240
MedARF10A	TFmatrixID_0123	154	+	tcTGTTGgtc	AP2	AT1G13260
MedARF6C	TF_motif_seq_0271	154	+	AGACG	bZIP	AT1G77920
MedARF16B	TF_motif_seq_0257	155	+	CCTAT	NF-YB	AT1G09030
MedARF16E	TF_motif_seq_0254	155	+	ATGTA	AP2	AT3G14230
MedARF7A	TF_motif_seq_0271	155	+	TGGCG	bZIP	AT1G77920
MedARF9C	TF_motif_seq_0239	155	+	AAGGC	Dof	AT1G29160
MedARF3	TF_motif_seq_0254	156	+	ATCCA	AP2	AT3G14230
MedARF5C	TF_motif_seq_0254	156	+	ATCCA	AP2	AT3G14230
MedARF7A	TFmatrixID_0037	156	+	ggCGGCCgta	AP2	AT2G40340
MedARF9B	TF_motif_seq_0241	156	+	ATTAG	ZF-HD	AT1G75240
MedARF2	TF_motif_seq_0267	157	+	GTTAT	Trihelix	AT5G01380
MedARF16B	TFmatrixID_0412	158	+	attTAATTat	Sox	AT1G23420
MedARF16B	TF_motif_seq_0254	158	+	ATTTA	AP2	AT3G14230
MedARF17B	TF_motif_seq_0298	158	+	CACATg	bHLH	AT1G32640
MedARF17B	TF_motif_seq_0300	158	+	CACATg	bHLH	AT1G09530
MedARF17B	TF_motif_seq_0301	158	+	CACATg	bHLH	AT1G32640
MedARF17B	TF_motif_seq_0302	158	+	CACATg	bHLH	AT5G08130
MedARF6C	TFmatrixID_0358	158	+	gaagGAATCg	MYB	AT5G18240
MedARF9A	TFmatrixID_0214	158	+	tattACACTacac	C2H2	AT2G28710
MedARF4	TF_motif_seq_0237	159	+	GGATC	GATA	AT1G51600
MedARF6C	TF_motif_seq_0239	159	+	AAGGA	Dof	AT1G29160
MedARF9A	TFmatrixID_0637	159	+	attaCACTAc	C2H2	AT5G04340
MedARF9A	TF_motif_seq_0241	159	+	ATTAC	ZF-HD	AT1G75240
MedARF9A	TF_motif_seq_0267	159	+	ATTAC	Trihelix	AT5G01380
MedARF16F	TF_motif_seq_0237	160	+	GGATT	GATA	AT1G51600
MedARF16F	TF_motif_seq_0252	160	+	GGATT	MYB	AT2G01760
MedARF7B	TFmatrixID_0014	160	+	ttAGATAcgt	MYB	AT1G67710
MedARF9B	TF_motif_seq_0075	160	+	GTAATgtttaa	bZIP	AT1G30490
MedARF2	TF_motif_seq_0237	161	+	TGATT	GATA	AT1G51600
MedARF7B	TFmatrixID_0017	161	+	taGATACgtg	MYB	AT2G01760
MedARF7B	TFmatrixID_0030	161	+	tAGATAcgtg	MYB	AT2G46830
MedARF9A	TFmatrixID_0211	161	+	tACACTa	C2H2	AT1G27730
MedARF9A	TFmatrixID_0213	161	+	tACACTa	C2H2	AT1G02030
MedARF3	TF_motif_seq_0257	162	+	CCAAC	NF-YB	AT1G09030
MedARF3	TF_motif_seq_0258	162	+	CCAAC	Dehydrin	U01377
MedARF7B	TFmatrixID_0515	162	+	agatACGTGtccctcattg	bZIP	AT1G49720
MedARF7B	TF_motif_seq_0237	162	+	AGATA	GATA	AT1G51600
MedARF10B	TF_motif_seq_0257	163	+	CCAGT	NF-YB	AT1G09030
MedARF16B	TF_motif_seq_0241	163	+	ATTAT	ZF-HD	AT1G75240
MedARF6A	TFmatrixID_0385	163	+	tctggCGTGTtg	NAC	AT3G10480
MedARF6A	TFmatrixID_0389	163	+	tctgGCGTGt	NAC	AT1G76420
MedARF6A	TFmatrixID_0390	163	+	tctgGCGTGt	NAC	AT1G76420
MedARF6A	TFmatrixID_0391	163	+	tctgGCGTGt	NAC	AT1G76420
MedARF6A	TFmatrixID_0393	163	+	tctgGCGTGt	NAC	AT1G76420
MedARF7B	TFmatrixID_0182	163	+	gatACGTGtccct	bZIP	AT1G45249
MedARF7B	TFmatrixID_0184	163	+	gatACGTGtc	bZIP	AT1G49720
MedARF7B	TF_motif_seq_0243	163	+	GATAC	GATA	AT1G51600
MedARF7B	TF_motif_seq_0267	163	+	GATAC	Trihelix	AT5G01380
MedARF9A	TFmatrixID_0214	163	+	cactACACTtgcc	C2H2	AT2G28710
MedARF10B	TF_motif_seq_0302	164	+	CAGTTg	bHLH	AT5G08130
MedARF16D	TF_motif_seq_0257	164	+	CCATT	NF-YB	AT1G09030
MedARF16G	TF_motif_seq_0355	164	+	ACTCTcc	SRS	AT1G75520
MedARF6A	TFmatrixID_0388	164	+	ctgGCGTGt	NAC	AT1G76420
MedARF7B	TFmatrixID_0187	164	+	atACGTGtcc	bZIP	AT2G36270
MedARF7B	TFmatrixID_0193	164	+	ATACGtgt	bZIP	AT3G19290
MedARF7B	TF_motif_seq_0410	164	+	ATACGtgt	bHLH	AT1G32640
MedARF16D	TFmatrixID_0476	165	+	cattaaaggcAAAAAt	AT-Hook	AT1G48610
MedARF4	TF_motif_seq_0080	165	+	TAAGAcccgac	AP2	AT3G16770
MedARF5A	TF_motif_seq_0237	165	+	AGATT	GATA	AT1G51600
MedARF5A	TF_motif_seq_0252	165	+	AGATT	MYB	AT2G01760
MedARF6A	TFmatrixID_0386	165	+	tgGCGTGt	NAC	AT1G76420
MedARF6A	TFmatrixID_0395	165	+	tgGCGTGttg	NAC	AT1G76420
MedARF6A	TF_motif_seq_0271	165	+	TGGCG	bZIP	AT1G77920
MedARF7B	TF_motif_seq_0300	165	+	TACGTg	bHLH	AT1G09530
MedARF16D	TF_motif_seq_0241	166	+	ATTAA	ZF-HD	AT1G75240
MedARF3	TF_motif_seq_0367	166	+	CTCAGcc	MYB	AT1G09770
MedARF7B	TF_motif_seq_0240	166	+	ACGTG	bZIP	AT3G54620
MedARF9A	TFmatrixID_0176	166	+	tacACTTGc	bHLH	AT1G05805
MedARF9A	TFmatrixID_0211	166	+	tACACTt	C2H2	AT1G27730
MedARF9A	TFmatrixID_0213	166	+	tACACTt	C2H2	AT1G02030
MedARF5C	TFmatrixID_0020	167	+	cccCCGACat	AP2	AT1G77200
MedARF5C	TFmatrixID_0035	167	+	cccCCGACat	AP2	AT4G36900
MedARF5C	TFmatrixID_0038	167	+	cccCCGACat	AP2	AT2G40340
MedARF5C	TFmatrixID_0109	167	+	cccCCGACat	AP2	AT1G12610
MedARF5C	TFmatrixID_0119	167	+	cccCCGACat	AP2	AT1G01250
MedARF9A	TFmatrixID_0193	167	+	ACACTtgc	bZIP	AT3G19290
MedARF9B	TFmatrixID_0476	167	+	ttaaaaagaaAAAAAa	AT-Hook	AT1G48610
MedARF9C	TF_motif_seq_0239	167	+	AAGGG	Dof	AT1G29160
MedARF5C	TFmatrixID_0088	168	+	ccCCGACa	AP2	AT1G01250
MedARF5C	TFmatrixID_0118	168	+	ccCCGACa	AP2	AT1G01250
MedARF5C	TFmatrixID_0121	168	+	ccCCGACa	AP2	AT1G01250
MedARF9A	TF_motif_seq_0300	168	+	CACTTg	bHLH	AT1G09530
MedARF9A	TF_motif_seq_0301	168	+	CACTTg	bHLH	AT1G32640
MedARF9A	TF_motif_seq_0302	168	+	CACTTg	bHLH	AT5G08130
MedARF16A	TFmatrixID_0005	169	+	gaATTAAata	AT-Hook	AT4G14465
MedARF16A	TFmatrixID_0007	169	+	gAATTAaata	AT-Hook	AT4G35390
MedARF16D	TF_motif_seq_0239	169	+	AAAGG	Dof	AT1G29160
MedARF16E	TF_motif_seq_0257	169	+	CCATT	NF-YB	AT1G09030
MedARF16G	TF_motif_seq_0257	169	+	CCATT	NF-YB	AT1G09030
MedARF4	TFmatrixID_0088	169	+	acCCGACa	AP2	AT1G01250
MedARF4	TF_motif_seq_0251	169	+	ACCCG	TCP	AT3G27010
MedARF5C	TFmatrixID_0084	169	+	cCCGACat	AP2	AT2G35700
MedARF5C	TFmatrixID_0156	169	+	ccCGACAtt	ARF	AT1G19220
MedARF5C	TF_motif_seq_0292	169	+	cCCGAC	AP2	AT1G12610
MedARF10A	TF_motif_seq_0241	170	+	ATTAA	ZF-HD	AT1G75240
MedARF10B	TF_motif_seq_0010	170	+	AGAACtttgt	HSF	AT3G24520
MedARF16D	TF_motif_seq_0239	170	+	AAGGC	Dof	AT1G29160
MedARF19	TFmatrixID_0146	170	+	ctagATAAT	AT-Hook	AT4G21895
MedARF4	TFmatrixID_0156	170	+	ccCGACAca	ARF	AT1G19220
MedARF4	TF_motif_seq_0292	170	+	cCCGAC	AP2	AT1G12610
MedARF5C	TF_motif_seq_0258	170	+	CCGAC	Dehydrin	U01377
MedARF6C	TFmatrixID_0090	170	+	ttcACCTGaggt	AP2	AT1G13260
MedARF6C	TFmatrixID_0528	170	+	ttcACCTGaggt	AP2	AT1G13260
MedARF6C	TFmatrixID_0561	170	+	ttcACCTGaggt	AP2	AT1G13260
MedARF16A	TF_motif_seq_0241	171	+	ATTAA	ZF-HD	AT1G75240
MedARF16E	TF_motif_seq_0241	171	+	ATTAA	ZF-HD	AT1G75240
MedARF4	TF_motif_seq_0258	171	+	CCGAC	Dehydrin	U01377
MedARF5B	TF_motif_seq_0254	171	+	TTCTA	AP2	AT3G14230
MedARF6C	TFmatrixID_0124	171	+	tcACCTGagg	AP2	AT1G13260
MedARF9B	TF_motif_seq_0239	171	+	AAAGA	Dof	AT1G29160
MedARF9C	TFmatrixID_0239	171	+	gaAAAAGcaa	Dof	AT5G39660
MedARF9C	TFmatrixID_0240	171	+	gaAAAAG	Dof	AT5G60200
MedARF16A	TFmatrixID_0146	172	+	ttaaATAAT	AT-Hook	AT4G21895
MedARF16B	TF_motif_seq_0254	172	+	ATCGA	AP2	AT3G14230
MedARF19	TF_motif_seq_0237	172	+	AGATA	GATA	AT1G51600
MedARF6C	TF_motif_seq_0299	172	+	CACCTg	AP2	AT1G25560
MedARF6C	TF_motif_seq_0300	172	+	CACCTg	bHLH	AT1G09530
MedARF6C	TF_motif_seq_0301	172	+	CACCTg	bHLH	AT1G32640
MedARF6C	TF_motif_seq_0302	172	+	CACCTg	bHLH	AT5G08130
MedARF9C	TFmatrixID_0234	172	+	aAAAAGc	Dof	AT2G37590
MedARF16D	TFmatrixID_0508	173	+	gCAAAAatggg	MADS box	AT4G22950
MedARF16F	TF_motif_seq_0237	173	+	TGATT	GATA	AT1G51600
MedARF19	TF_motif_seq_0243	173	+	GATAA	GATA	AT1G51600
MedARF2	TFmatrixID_0638	173	+	agAAAGAgac	Dof	AT5G65590
MedARF10A	TFmatrixID_0634	174	+	aaATGATtag	Sox	AT2G26580
MedARF16E	TF_motif_seq_0239	174	+	AAGGC	Dof	AT1G29160
MedARF17B	TF_motif_seq_0254	174	+	CTCTA	AP2	AT3G14230
MedARF9B	TFmatrixID_0134	174	+	gaaaaAAAAA	AT-Hook	AT4G21895
MedARF9C	TF_motif_seq_0239	174	+	AAAGC	Dof	AT1G29160
MedARF16A	TFmatrixID_0223	175	+	aatAATTTtaaaa	TCR	AT4G14770
MedARF16B	TFmatrixID_0638	175	+	gaAAAGAgga	Dof	AT5G65590
MedARF16F	TF_motif_seq_0254	175	+	ATTTA	AP2	AT3G14230
MedARF17B	TFmatrixID_0176	175	+	tctACTTGc	bHLH	AT1G05805
MedARF2	TF_motif_seq_0239	175	+	AAAGA	Dof	AT1G29160
MedARF4	TFmatrixID_0211	175	+	cACACTg	C2H2	AT1G27730
MedARF4	TFmatrixID_0213	175	+	cACACTg	C2H2	AT1G02030
MedARF5C	TF_motif_seq_0241	175	+	ATTAA	ZF-HD	AT1G75240
MedARF6B	TF_motif_seq_0237	175	+	GGATG	GATA	AT1G51600
MedARF4	TFmatrixID_0193	176	+	ACACTggt	bZIP	AT3G19290
MedARF6C	TF_motif_seq_0271	176	+	TGAGG	bZIP	AT1G77920
MedARF10A	TF_motif_seq_0237	177	+	TGATT	GATA	AT1G51600
MedARF16B	TF_motif_seq_0239	177	+	AAAGA	Dof	AT1G29160
MedARF16E	TFmatrixID_0508	177	+	gCAAAAatggg	MADS box	AT4G22950
MedARF7A	TF_motif_seq_0257	178	+	CGAAT	NF-YB	AT1G09030
MedARF9A	TFmatrixID_0384	178	+	gTTACTtat	NAC	AT1G33060
MedARF9A	TF_motif_seq_0267	178	+	GTTAC	Trihelix	AT5G01380
MedARF9C	TF_motif_seq_0257	178	+	CAAAT	NF-YB	AT1G09030
MedARF10A	TF_motif_seq_0241	179	+	ATTAG	ZF-HD	AT1G75240
MedARF17A	TF_motif_seq_0105	179	+	CCTTTttttggg	MADS box	AT5G13790
MedARF3	TFmatrixID_0497	179	+	gccaccccACGTGa	bHLH	AT2G20180
MedARF5A	TF_motif_seq_0237	179	+	AGATA	GATA	AT1G51600
MedARF3	TFmatrixID_0111	180	+	ccacccCACGTgagattt	bHLH	AT1G09530
MedARF3	TFmatrixID_0558	180	+	ccacccCACGTgagattt	bHLH	AT1G09530
MedARF5A	TF_motif_seq_0243	180	+	GATAG	GATA	AT1G51600
MedARF5C	TF_motif_seq_0254	180	+	ATGTA	AP2	AT3G14230
MedARF7B	TF_motif_seq_0244	180	+	GTACC	SBP	AT2G33810
MedARF10B	TF_motif_seq_0267	181	+	TTTAC	Trihelix	AT5G01380
MedARF16H	TF_motif_seq_0267	181	+	GTTGC	Trihelix	AT5G01380
MedARF19	TF_motif_seq_0339	181	+	TTGACa	WRKY	AT1G13960
MedARF3	TFmatrixID_0112	181	+	cacccCACGTgagattt	bHLH	AT1G09530
MedARF3	TFmatrixID_0559	181	+	cacccCACGTgagattt	bHLH	AT1G09530
MedARF5B	TF_motif_seq_0271	181	+	TGCCG	bZIP	AT1G77920
MedARF9C	TF_motif_seq_0241	181	+	ATTAG	ZF-HD	AT1G75240
MedARF16A	TFmatrixID_0476	182	+	ttaaaaacaaAAAAAa	AT-Hook	AT1G48610
MedARF16G	TF_motif_seq_0254	182	+	CTCTA	AP2	AT3G14230
MedARF19	TF_motif_seq_0271	182	+	TGACA	bZIP	AT1G77920
MedARF3	TFmatrixID_0495	182	+	acccCACGTgagat	BES1	AT1G75080
MedARF4	TF_motif_seq_0267	182	+	GTTGC	Trihelix	AT5G01380
MedARF5B	TFmatrixID_0271	182	+	gccGATCTaa	GATA	AT2G45050
MedARF6B	TF_motif_seq_0237	182	+	GGATG	GATA	AT1G51600
MedARF3	TFmatrixID_0171	183	+	cccCACGTga	bHLH	AT5G08130
MedARF3	TFmatrixID_0183	183	+	cccCACGTgag	bZIP	AT1G49720
MedARF3	TFmatrixID_0190	183	+	ccCCACGtga	bZIP	AT2G35530
MedARF3	TFmatrixID_0194	183	+	cccCACGTga	bZIP	AT2G35530
MedARF3	TFmatrixID_0203	183	+	cccCACGTgaga	bZIP	AT3G54620
MedARF3	TFmatrixID_0494	183	+	ccccACGTGag	BES1	AT1G19350
MedARF3	TFmatrixID_0505	183	+	cccCACGTga	bHLH	AT1G09530
MedARF5B	TFmatrixID_0259	183	+	ccGATCTa	GATA	AT1G08000
MedARF5B	TFmatrixID_0266	183	+	ccGATCTaa	GATA	AT2G28340
MedARF5B	TFmatrixID_0268	183	+	cCGATCtaat	GATA	AT4G17570
MedARF5B	TFmatrixID_0272	183	+	cCGATCtaa	GATA	AT5G47140
MedARF5B	TF_motif_seq_0257	183	+	CCGAT	NF-YB	AT1G09030
MedARF5B	TF_motif_seq_0258	183	+	CCGAT	Dehydrin	U01377
MedARF9B	TFmatrixID_0211	183	+	aACACTa	C2H2	AT1G27730
MedARF9B	TFmatrixID_0213	183	+	aACACTa	C2H2	AT1G02030
MedARF16D	TFmatrixID_0508	184	+	cCAAAAtcggg	MADS box	AT4G22950
MedARF16D	TF_motif_seq_0257	184	+	CCAAA	NF-YB	AT1G09030
MedARF3	TFmatrixID_0160	184	+	ccCACGTgag	bHLH	AT1G32640
MedARF3	TFmatrixID_0161	184	+	cccACGTGa	bHLH	AT1G10120
MedARF3	TFmatrixID_0162	184	+	ccCACGTgag	bHLH	AT1G69010
MedARF3	TFmatrixID_0163	184	+	cccACGTGagat	bHLH	AT1G10120
MedARF3	TFmatrixID_0164	184	+	ccCACGTgag	bHLH	AT2G20180
MedARF3	TFmatrixID_0168	184	+	ccCACGTgag	bHLH	AT2G46510
MedARF3	TFmatrixID_0169	184	+	ccCACGTgag	bHLH	AT1G10120
MedARF3	TFmatrixID_0172	184	+	ccCACGTgag	bHLH	AT5G38860
MedARF3	TFmatrixID_0175	184	+	ccCACGTgag	bHLH	AT1G51070
MedARF3	TFmatrixID_0177	184	+	ccCACGTgag	bHLH	AT1G03040
MedARF3	TFmatrixID_0181	184	+	cCCACGtga	bZIP	AT1G32150
MedARF3	TFmatrixID_0182	184	+	cccACGTGagatt	bZIP	AT1G45249
MedARF3	TFmatrixID_0184	184	+	cccACGTGag	bZIP	AT1G49720
MedARF3	TFmatrixID_0192	184	+	cCCACGtga	bZIP	AT4G01120
MedARF3	TFmatrixID_0506	184	+	ccCACGTg	bHLH	AT2G24260
MedARF3	TFmatrixID_0597	184	+	ccCACGTgag	bHLH	AT1G09530
MedARF3	TF_motif_seq_0258	184	+	CCCAC	Dehydrin	U01377
MedARF5B	TF_motif_seq_0237	184	+	CGATC	GATA	AT1G51600
MedARF6B	TFmatrixID_0254	184	+	atggTACATga	EIN3	AT1G73730
MedARF16H	TF_motif_seq_0257	185	+	CCCAT	NF-YB	AT1G09030
MedARF3	TFmatrixID_0158	185	+	cCACGTga	bHLH	AT1G01260
MedARF3	TFmatrixID_0165	185	+	cCACGTga	bHLH	AT1G51070
MedARF3	TFmatrixID_0166	185	+	cCACGTga	bHLH	AT2G24260
MedARF3	TFmatrixID_0170	185	+	ccACGTGag	bHLH	AT2G24260
MedARF3	TFmatrixID_0174	185	+	CCACGtga	bHLH	AT1G10120
MedARF3	TFmatrixID_0179	185	+	cCACGTga	bHLH	AT1G10120
MedARF3	TFmatrixID_0189	185	+	cCACGTgaga	bZIP	AT2G40950
MedARF3	TFmatrixID_0193	185	+	CCACGtga	bZIP	AT3G19290
MedARF3	TFmatrixID_0202	185	+	cCACGTga	bZIP	AT1G03970
MedARF3	TFmatrixID_0489	185	+	cCACGTga	bZIP	AT2G35530
MedARF3	TFmatrixID_0511	185	+	cCACGTga	bHLH	AT1G32640
MedARF3	TFmatrixID_0513	185	+	cCACGTga	bHLH	AT2G46510
MedARF3	TFmatrixID_0514	185	+	ccACGTGa	bHLH	AT2G46510
MedARF3	TF_motif_seq_0019	185	+	CCACGtgaga	bZIP	AT3G54620
MedARF3	TF_motif_seq_0424	185	+	CCACGtga	bZIP	AT1G03970
MedARF19	TF_motif_seq_0241	186	+	ATTAA	ZF-HD	AT1G75240
MedARF3	TFmatrixID_0157	186	+	cACGTGa	bHLH	AT2G46510
MedARF3	TFmatrixID_0159	186	+	cACGTGa	bHLH	AT1G09530
MedARF3	TFmatrixID_0173	186	+	cACGTGagat	bHLH	AT2G46510
MedARF3	TF_motif_seq_0300	186	+	CACGTg	bHLH	AT1G09530
MedARF3	TF_motif_seq_0301	186	+	CACGTg	bHLH	AT1G32640
MedARF3	TF_motif_seq_0302	186	+	CACGTg	bHLH	AT5G08130
MedARF4	TF_motif_seq_0267	186	+	CTTAC	Trihelix	AT5G01380
MedARF5B	TF_motif_seq_0254	186	+	ATCTA	AP2	AT3G14230
MedARF6B	TF_motif_seq_0267	186	+	GGTAC	Trihelix	AT5G01380
MedARF3	TF_motif_seq_0240	187	+	ACGTG	bZIP	AT3G54620
MedARF5A	TF_motif_seq_0237	187	+	AGATA	GATA	AT1G51600
MedARF6B	TF_motif_seq_0244	187	+	GTACA	SBP	AT2G33810
MedARF10B	TF_motif_seq_0267	188	+	TTTAC	Trihelix	AT5G01380
MedARF16E	TFmatrixID_0508	188	+	cCAAAAtcggg	MADS box	AT4G22950
MedARF16E	TF_motif_seq_0257	188	+	CCAAA	NF-YB	AT1G09030
MedARF16F	TF_motif_seq_0239	188	+	AAAGG	Dof	AT1G29160
MedARF5A	TF_motif_seq_0243	188	+	GATAG	GATA	AT1G51600
MedARF5B	TF_motif_seq_0257	188	+	CTAAT	NF-YB	AT1G09030
MedARF16B	TF_motif_seq_0254	189	+	ATCGA	AP2	AT3G14230
MedARF16F	TF_motif_seq_0239	189	+	AAGGA	Dof	AT1G29160
MedARF16H	TF_motif_seq_0237	189	+	TGATA	GATA	AT1G51600
MedARF9C	TF_motif_seq_0258	189	+	CTGAC	Dehydrin	U01377
MedARF16H	TF_motif_seq_0243	190	+	GATAC	GATA	AT1G51600
MedARF16H	TF_motif_seq_0267	190	+	GATAC	Trihelix	AT5G01380
MedARF17A	TF_motif_seq_0267	190	+	GTTTC	Trihelix	AT5G01380
MedARF19	TFmatrixID_0026	190	+	acATTATtga	bZIP	AT5G03790
MedARF7B	TF_motif_seq_0257	190	+	ACAAT	NF-YB	AT1G09030
MedARF9A	TF_motif_seq_0241	190	+	ATTAT	ZF-HD	AT1G75240
MedARF9C	TF_motif_seq_0270	190	+	TGACT	WRKY	AT1G13960
MedARF9C	TF_motif_seq_0271	190	+	TGACT	bZIP	AT1G77920
MedARF16A	TFmatrixID_0140	191	+	aaaAAAAT	AT-Hook	AT4G21895
MedARF16B	TF_motif_seq_0237	191	+	CGATT	GATA	AT1G51600
MedARF2	TF_motif_seq_0237	191	+	GGATG	GATA	AT1G51600
MedARF5B	TF_motif_seq_0410	191	+	ATATGttt	bHLH	AT1G32640
MedARF9B	TF_motif_seq_0239	191	+	AAAGT	Dof	AT1G29160
MedARF16A	TFmatrixID_0148	192	+	aaAAAATa	AT-Hook	AT1G19485
MedARF16F	TFmatrixID_0134	192	+	gaaccAAAAA	AT-Hook	AT4G21895
MedARF19	TF_motif_seq_0241	192	+	ATTAT	ZF-HD	AT1G75240
MedARF3	TF_motif_seq_0237	192	+	AGATT	GATA	AT1G51600
MedARF3	TF_motif_seq_0252	192	+	AGATT	MYB	AT2G01760
MedARF6A	TF_motif_seq_0105	192	+	CCAATatttggg	MADS box	AT5G13790
MedARF6A	TF_motif_seq_0257	192	+	CCAAT	NF-YB	AT1G09030
MedARF16A	TFmatrixID_0131	193	+	aaaaATAAA	AT-Hook	AT1G19485
MedARF16F	TFmatrixID_0501	193	+	aacCAAAAatagata	MADS box	AT5G51870
MedARF9C	TF_motif_seq_0267	193	+	CTTAC	Trihelix	AT5G01380
MedARF10A	TF_motif_seq_0254	194	+	TTCTA	AP2	AT3G14230
MedARF16A	TFmatrixID_0136	194	+	aaaATAAA	AT-Hook	AT4G21895
MedARF16A	TFmatrixID_0138	194	+	aAAATAaa	AT-Hook	AT4G21895
MedARF16B	TFmatrixID_0522	195	+	ttcgacGTACGacgat	SBP	AT1G69170
MedARF16D	TF_motif_seq_0257	195	+	CCTAT	NF-YB	AT1G09030
MedARF16F	TFmatrixID_0508	195	+	cCAAAAataga	MADS box	AT4G22950
MedARF16F	TF_motif_seq_0257	195	+	CCAAA	NF-YB	AT1G09030
MedARF3	TFmatrixID_0319	195	+	tttGGATAag	MYB	AT3G16350
MedARF3	TFmatrixID_0335	195	+	tttGGATAag	MYB	AT1G19000
MedARF5A	TFmatrixID_0436	195	+	ttaGGACCac	TCP	AT2G31070
MedARF16B	TF_motif_seq_0258	196	+	TCGAC	Dehydrin	U01377
MedARF5A	TFmatrixID_0422	196	+	taGGACCaca	TCP	AT1G53230
MedARF9B	TF_motif_seq_0237	196	+	GGATA	GATA	AT1G51600
MedARF16A	TFmatrixID_0148	197	+	atAAAATa	AT-Hook	AT1G19485
MedARF16B	TFmatrixID_0401	197	+	cgacGTACGacg	SBP	AT1G27360
MedARF16B	TFmatrixID_0411	197	+	cgacGTACGa	SBP	AT1G27370
MedARF16B	TF_motif_seq_0271	197	+	CGACG	bZIP	AT1G77920
MedARF17B	TFmatrixID_0358	197	+	agagGAATCg	MYB	AT5G18240
MedARF3	TFmatrixID_0328	197	+	tGGATAag	MYB	AT1G70000
MedARF5A	TFmatrixID_0423	197	+	aGGACCac	TCP	AT2G31070
MedARF5A	TFmatrixID_0427	197	+	aGGACCac	TCP	AT3G02150
MedARF5A	TFmatrixID_0432	197	+	aGGACCac	TCP	AT3G02150
MedARF5A	TFmatrixID_0440	197	+	aGGACCac	TCP	AT1G67260
MedARF6C	TF_motif_seq_0239	197	+	AAAGG	Dof	AT1G29160
MedARF7A	TF_motif_seq_0239	197	+	AAAGG	Dof	AT1G29160
MedARF7B	TFmatrixID_0006	197	+	tATTATtatt	AT-Hook	AT4G14465
MedARF9A	TF_motif_seq_0267	197	+	GTTCC	Trihelix	AT5G01380
MedARF9B	TF_motif_seq_0243	197	+	GATAT	GATA	AT1G51600
MedARF16B	TFmatrixID_0400	198	+	gacGTACGa	SBP	AT1G20980
MedARF16B	TFmatrixID_0403	198	+	gaCGTACgac	SBP	AT1G27370
MedARF16B	TFmatrixID_0409	198	+	gacGTACGac	SBP	AT1G27370
MedARF16B	TFmatrixID_0611	198	+	gaCGTACgac	SBP	AT2G47070
MedARF16B	TF_motif_seq_0508	198	+	gaCGTACga	SBP	AT1G20980
MedARF16D	TF_motif_seq_0254	198	+	ATTTA	AP2	AT3G14230
MedARF17A	TFmatrixID_0009	198	+	gaatTTATTc	AT-Hook	AT4G35390
MedARF3	TF_motif_seq_0237	198	+	GGATA	GATA	AT1G51600
MedARF6C	TF_motif_seq_0239	198	+	AAGGG	Dof	AT1G29160
MedARF7A	TF_motif_seq_0239	198	+	AAGGA	Dof	AT1G29160
MedARF7B	TF_motif_seq_0241	198	+	ATTAT	ZF-HD	AT1G75240
MedARF9B	TF_motif_seq_0254	198	+	ATATA	AP2	AT3G14230
MedARF10A	TF_motif_seq_0267	199	+	CTTAC	Trihelix	AT5G01380
MedARF16B	TFmatrixID_0398	199	+	acGTACGac	SBP	AT1G69170
MedARF16B	TFmatrixID_0399	199	+	acGTACGacg	SBP	AT1G69170
MedARF16B	TFmatrixID_0408	199	+	acGTACGac	SBP	AT1G27370
MedARF16B	TFmatrixID_0410	199	+	acGTACGac	SBP	AT1G27370
MedARF16B	TFmatrixID_0613	199	+	acGTACGacg	SBP	AT5G18830
MedARF16B	TF_motif_seq_0240	199	+	ACGTA	bZIP	AT3G54620
MedARF16E	TF_motif_seq_0257	199	+	CCTAT	NF-YB	AT1G09030
MedARF3	TF_motif_seq_0243	199	+	GATAA	GATA	AT1G51600
MedARF16A	TFmatrixID_0004	200	+	aAATATattt	AT-Hook	AT4G14465
MedARF16A	TFmatrixID_0008	200	+	aAATATattt	AT-Hook	AT4G35390
MedARF16B	TFmatrixID_0402	200	+	cGTACGacg	SBP	AT1G53160
MedARF16B	TFmatrixID_0405	200	+	cGTACGac	SBP	AT1G69170
MedARF16B	TFmatrixID_0406	200	+	cGTACGacg	SBP	AT5G18830
MedARF16B	TFmatrixID_0407	200	+	cGTACGa	SBP	AT1G69170
MedARF17A	TF_motif_seq_0254	200	+	ATTTA	AP2	AT3G14230
MedARF3	TF_motif_seq_0410	200	+	ATAAGtgt	bHLH	AT1G32640
MedARF7A	TF_motif_seq_0271	200	+	GGACG	bZIP	AT1G77920
MedARF7B	TFmatrixID_0006	200	+	tATTATtatt	AT-Hook	AT4G14465
MedARF16A	TFmatrixID_0130	201	+	aATATAttta	AT-Hook	AT1G19485
MedARF16A	TFmatrixID_0419	201	+	aaTATAT	TBP	AT1G55520
MedARF16B	TF_motif_seq_0244	201	+	GTACG	SBP	AT2G33810
MedARF6A	TFmatrixID_0522	201	+	gggtcaGTACGaggtt	SBP	AT1G69170
MedARF6B	TFmatrixID_0638	201	+	tgAAAGAggt	Dof	AT5G65590
MedARF7B	TF_motif_seq_0241	201	+	ATTAT	ZF-HD	AT1G75240
MedARF9A	TFmatrixID_0585	201	+	cttATAAAtta	TBP	AT1G55520
MedARF16A	TF_motif_seq_0254	202	+	ATATA	AP2	AT3G14230
MedARF16E	TF_motif_seq_0254	202	+	ATTTA	AP2	AT3G14230
MedARF2	TFmatrixID_0306	202	+	tTAACCaatt	MADF	AT3G25990
MedARF16B	TF_motif_seq_0258	203	+	ACGAC	Dehydrin	U01377
MedARF16F	TF_motif_seq_0237	203	+	AGATA	GATA	AT1G51600
MedARF17B	TFmatrixID_0403	203	+	atCGTACaac	SBP	AT1G27370
MedARF17B	TF_motif_seq_0508	203	+	atCGTACaa	SBP	AT1G20980
MedARF19	TF_motif_seq_0257	203	+	CCAAT	NF-YB	AT1G09030
MedARF6A	TFmatrixID_0411	203	+	gtcaGTACGa	SBP	AT1G27370
MedARF6B	TF_motif_seq_0239	203	+	AAAGA	Dof	AT1G29160
MedARF7B	TFmatrixID_0006	203	+	tATTATtatt	AT-Hook	AT4G14465
MedARF9A	TFmatrixID_0571	203	+	tATAAAtt	TBP	AT1G55520
MedARF10A	TF_motif_seq_0257	204	+	CCAAA	NF-YB	AT1G09030
MedARF16B	TF_motif_seq_0271	204	+	CGACG	bZIP	AT1G77920
MedARF16D	TF_motif_seq_0271	204	+	TGAAG	bZIP	AT1G77920
MedARF16F	TF_motif_seq_0243	204	+	GATAC	GATA	AT1G51600
MedARF16F	TF_motif_seq_0267	204	+	GATAC	Trihelix	AT5G01380
MedARF6A	TFmatrixID_0400	204	+	tcaGTACGa	SBP	AT1G20980
MedARF6A	TFmatrixID_0409	204	+	tcaGTACGag	SBP	AT1G27370
MedARF6A	TF_motif_seq_0508	204	+	tcAGTACga	SBP	AT1G20980
MedARF7B	TF_motif_seq_0241	204	+	ATTAT	ZF-HD	AT1G75240
MedARF16F	TF_motif_seq_0410	205	+	ATACTttt	bHLH	AT1G32640
MedARF5C	TF_motif_seq_0244	205	+	GTACT	SBP	AT2G33810
MedARF6A	TFmatrixID_0398	205	+	caGTACGag	SBP	AT1G69170
MedARF6A	TFmatrixID_0399	205	+	caGTACGagg	SBP	AT1G69170
MedARF6A	TFmatrixID_0410	205	+	caGTACGag	SBP	AT1G27370
MedARF16A	TF_motif_seq_0254	206	+	ATTTA	AP2	AT3G14230
MedARF17B	TF_motif_seq_0244	206	+	GTACA	SBP	AT2G33810
MedARF2	TF_motif_seq_0257	206	+	CCAAT	NF-YB	AT1G09030
MedARF3	TF_motif_seq_0267	206	+	GTTCC	Trihelix	AT5G01380
MedARF6A	TFmatrixID_0402	206	+	aGTACGagg	SBP	AT1G53160
MedARF6A	TFmatrixID_0405	206	+	aGTACGag	SBP	AT1G69170
MedARF6A	TFmatrixID_0406	206	+	aGTACGagg	SBP	AT5G18830
MedARF6A	TFmatrixID_0407	206	+	aGTACGa	SBP	AT1G69170
MedARF7B	TFmatrixID_0006	206	+	tATTATtatt	AT-Hook	AT4G14465
MedARF9B	TF_motif_seq_0254	206	+	ATGTA	AP2	AT3G14230
MedARF16B	TF_motif_seq_0237	207	+	CGATA	GATA	AT1G51600
MedARF6A	TF_motif_seq_0244	207	+	GTACG	SBP	AT2G33810
MedARF7B	TF_motif_seq_0241	207	+	ATTAT	ZF-HD	AT1G75240
MedARF16B	TF_motif_seq_0243	208	+	GATAA	GATA	AT1G51600
MedARF16E	TF_motif_seq_0271	208	+	TGAAG	bZIP	AT1G77920
MedARF17B	TFmatrixID_0176	208	+	acaACTTGg	bHLH	AT1G05805
MedARF5A	TFmatrixID_0174	208	+	GCATGtcc	bHLH	AT1G10120
MedARF5A	TFmatrixID_0497	208	+	gcatgtccACGTGc	bHLH	AT2G20180
MedARF7B	TFmatrixID_0026	208	+	ttATTATtga	bZIP	AT5G03790
MedARF9A	TF_motif_seq_0241	208	+	ATTAT	ZF-HD	AT1G75240
MedARF16B	TFmatrixID_0217	209	+	aTAACTc	C2H2	AT5G06070
MedARF16D	TF_motif_seq_0257	209	+	CCCAT	NF-YB	AT1G09030
MedARF2	TF_motif_seq_0241	209	+	ATTAA	ZF-HD	AT1G75240
MedARF5A	TFmatrixID_0111	209	+	catgtcCACGTgctaagg	bHLH	AT1G09530
MedARF5A	TFmatrixID_0558	209	+	catgtcCACGTgctaagg	bHLH	AT1G09530
MedARF9C	TF_motif_seq_0267	209	+	GTAAC	Trihelix	AT5G01380
MedARF5A	TFmatrixID_0112	210	+	atgtcCACGTgctaagg	bHLH	AT1G09530
MedARF5A	TFmatrixID_0559	210	+	atgtcCACGTgctaagg	bHLH	AT1G09530
MedARF7B	TF_motif_seq_0241	210	+	ATTAT	ZF-HD	AT1G75240
MedARF10A	TFmatrixID_0262	211	+	ccTGATCga	GATA	AT3G06740
MedARF16G	TF_motif_seq_0267	211	+	GTTGC	Trihelix	AT5G01380
MedARF19	TF_motif_seq_0257	211	+	CCTAT	NF-YB	AT1G09030
MedARF5A	TFmatrixID_0495	211	+	tgtcCACGTgctaa	BES1	AT1G75080
MedARF6B	TF_motif_seq_0257	211	+	CCCAT	NF-YB	AT1G09030
MedARF9A	TF_motif_seq_0410	211	+	ATACAttt	bHLH	AT1G32640
MedARF16D	TF_motif_seq_0410	212	+	ATAAGtat	bHLH	AT1G32640
MedARF17A	TF_motif_seq_0410	212	+	ATACGctt	bHLH	AT1G32640
MedARF4	TF_motif_seq_0302	212	+	CATATg	bHLH	AT5G08130
MedARF5A	TFmatrixID_0171	212	+	gtcCACGTgc	bHLH	AT5G08130
MedARF5A	TFmatrixID_0183	212	+	gtcCACGTgct	bZIP	AT1G49720
MedARF5A	TFmatrixID_0190	212	+	gtCCACGtgc	bZIP	AT2G35530
MedARF5A	TFmatrixID_0194	212	+	gtcCACGTgc	bZIP	AT2G35530
MedARF5A	TFmatrixID_0494	212	+	gtccACGTGct	BES1	AT1G19350
MedARF5A	TFmatrixID_0505	212	+	gtcCACGTgc	bHLH	AT1G09530
MedARF9B	TF_motif_seq_0267	212	+	GTTGC	Trihelix	AT5G01380
MedARF10A	TF_motif_seq_0237	213	+	TGATC	GATA	AT1G51600
MedARF16E	TF_motif_seq_0257	213	+	CCCAT	NF-YB	AT1G09030
MedARF2	TF_motif_seq_0254	213	+	ATCTG	AP2	AT3G14230
MedARF3	TFmatrixID_0040	213	+	ttGTCGGata	ARF	AT2G33860
MedARF4	TF_motif_seq_0410	213	+	ATATGtga	bHLH	AT1G32640
MedARF5A	TFmatrixID_0160	213	+	tcCACGTgct	bHLH	AT1G32640
MedARF5A	TFmatrixID_0161	213	+	tccACGTGc	bHLH	AT1G10120
MedARF5A	TFmatrixID_0162	213	+	tcCACGTgct	bHLH	AT1G69010
MedARF5A	TFmatrixID_0163	213	+	tccACGTGctaa	bHLH	AT1G10120
MedARF5A	TFmatrixID_0164	213	+	tcCACGTgct	bHLH	AT2G20180
MedARF5A	TFmatrixID_0167	213	+	tcCACGTgct	bHLH	AT1G51070
MedARF5A	TFmatrixID_0168	213	+	tcCACGTgct	bHLH	AT2G46510
MedARF5A	TFmatrixID_0169	213	+	tcCACGTgct	bHLH	AT1G10120
MedARF5A	TFmatrixID_0172	213	+	tcCACGTgct	bHLH	AT5G38860
MedARF5A	TFmatrixID_0175	213	+	tcCACGTgct	bHLH	AT1G51070
MedARF5A	TFmatrixID_0177	213	+	tcCACGTgct	bHLH	AT1G03040
MedARF5A	TFmatrixID_0181	213	+	tCCACGtgc	bZIP	AT1G32150
MedARF5A	TFmatrixID_0182	213	+	tccACGTGctaag	bZIP	AT1G45249
MedARF5A	TFmatrixID_0184	213	+	tccACGTGct	bZIP	AT1G49720
MedARF5A	TFmatrixID_0192	213	+	tCCACGtgc	bZIP	AT4G01120
MedARF5A	TFmatrixID_0506	213	+	tcCACGTg	bHLH	AT2G24260
MedARF5A	TFmatrixID_0597	213	+	tcCACGTgct	bHLH	AT1G09530
MedARF10B	TF_motif_seq_0271	214	+	TCACG	bZIP	AT1G77920
MedARF16E	TF_motif_seq_0105	214	+	CCATAgtatagg	MADS box	AT5G13790
MedARF16F	TF_motif_seq_0072	214	+	GCATTatatta	HD-ZIP	AT5G52170
MedARF3	TF_motif_seq_0271	214	+	TGTCG	bZIP	AT1G77920
MedARF5A	TFmatrixID_0158	214	+	cCACGTgc	bHLH	AT1G01260
MedARF5A	TFmatrixID_0165	214	+	cCACGTgc	bHLH	AT1G51070
MedARF5A	TFmatrixID_0166	214	+	cCACGTgc	bHLH	AT2G24260
MedARF5A	TFmatrixID_0170	214	+	ccACGTGct	bHLH	AT2G24260
MedARF5A	TFmatrixID_0174	214	+	CCACGtgc	bHLH	AT1G10120
MedARF5A	TFmatrixID_0179	214	+	cCACGTgc	bHLH	AT1G10120
MedARF5A	TFmatrixID_0193	214	+	CCACGtgc	bZIP	AT3G19290
MedARF5A	TFmatrixID_0202	214	+	cCACGTgc	bZIP	AT1G03970
MedARF5A	TFmatrixID_0489	214	+	cCACGTgc	bZIP	AT2G35530
MedARF5A	TFmatrixID_0507	214	+	cCACGTgc	bHLH	AT2G24260
MedARF5A	TFmatrixID_0511	214	+	cCACGTgc	bHLH	AT1G32640
MedARF5A	TFmatrixID_0513	214	+	cCACGTgc	bHLH	AT2G46510
MedARF5A	TFmatrixID_0514	214	+	ccACGTGc	bHLH	AT2G46510
MedARF5A	TF_motif_seq_0019	214	+	CCACGtgcta	bZIP	AT3G54620
MedARF5A	TF_motif_seq_0424	214	+	CCACGtgc	bZIP	AT1G03970
MedARF6A	TF_motif_seq_0267	214	+	GTTAT	Trihelix	AT5G01380
MedARF6C	TF_motif_seq_0254	214	+	ATCTT	AP2	AT3G14230
MedARF10A	TF_motif_seq_0254	215	+	ATCGA	AP2	AT3G14230
MedARF16F	TFmatrixID_0006	215	+	cATTATatta	AT-Hook	AT4G14465
MedARF16G	TF_motif_seq_0257	215	+	CCCAT	NF-YB	AT1G09030
MedARF17B	TFmatrixID_0509	215	+	ggCATGCat	ARF	AT3G24650
MedARF17B	TFmatrixID_0510	215	+	gGCATGcat	ARF	AT3G26790
MedARF5A	TFmatrixID_0157	215	+	cACGTGc	bHLH	AT2G46510
MedARF5A	TFmatrixID_0159	215	+	cACGTGc	bHLH	AT1G09530
MedARF5A	TFmatrixID_0173	215	+	cACGTGctaa	bHLH	AT2G46510
MedARF5A	TF_motif_seq_0300	215	+	CACGTg	bHLH	AT1G09530
MedARF5A	TF_motif_seq_0301	215	+	CACGTg	bHLH	AT1G32640
MedARF5A	TF_motif_seq_0302	215	+	CACGTg	bHLH	AT5G08130
MedARF7B	TF_motif_seq_0237	215	+	TGATG	GATA	AT1G51600
MedARF7B	TF_motif_seq_0271	215	+	TGATG	bZIP	AT1G77920
MedARF10A	TFmatrixID_0268	216	+	tCGATCccaa	GATA	AT4G17570
MedARF10B	TF_motif_seq_0258	216	+	ACGAC	Dehydrin	U01377
MedARF16B	TFmatrixID_0234	216	+	aAAAAGc	Dof	AT2G37590
MedARF16F	TFmatrixID_0144	216	+	attaTATTAaaa	AT-Hook	AT4G21895
MedARF16F	TF_motif_seq_0241	216	+	ATTAT	ZF-HD	AT1G75240
MedARF17B	TFmatrixID_0155	216	+	gCATGCat	ARF	AT1G28300
MedARF17B	TFmatrixID_0256	216	+	gcATGCAttc	EIN3	AT3G20770
MedARF19	TFmatrixID_0349	216	+	gcgcAATCTa	MYB	AT4G18020
MedARF2	TF_motif_seq_0237	216	+	TGATG	GATA	AT1G51600
MedARF2	TF_motif_seq_0271	216	+	TGATG	bZIP	AT1G77920
MedARF5A	TF_motif_seq_0240	216	+	ACGTG	bZIP	AT3G54620
MedARF10A	TF_motif_seq_0237	217	+	CGATC	GATA	AT1G51600
MedARF16H	TF_motif_seq_0254	217	+	TTCTA	AP2	AT3G14230
MedARF5B	TF_motif_seq_0267	217	+	GTTAA	Trihelix	AT5G01380
MedARF6A	TF_motif_seq_0254	217	+	ATCTG	AP2	AT3G14230
MedARF6C	TFmatrixID_0384	217	+	tTTACTtat	NAC	AT1G33060
MedARF6C	TF_motif_seq_0267	217	+	TTTAC	Trihelix	AT5G01380
MedARF16A	TF_motif_seq_0254	218	+	AACTA	AP2	AT3G14230
MedARF16B	TF_motif_seq_0239	218	+	AAAGC	Dof	AT1G29160
MedARF19	TF_motif_seq_0257	218	+	GCAAT	NF-YB	AT1G09030
MedARF3	TF_motif_seq_0237	218	+	GGATA	GATA	AT1G51600
MedARF4	TF_motif_seq_0237	218	+	TGATA	GATA	AT1G51600
MedARF16G	TF_motif_seq_0237	219	+	TGATA	GATA	AT1G51600
MedARF3	TF_motif_seq_0243	219	+	GATAG	GATA	AT1G51600
MedARF4	TF_motif_seq_0243	219	+	GATAA	GATA	AT1G51600
MedARF6B	TFmatrixID_0531	219	+	tcattaaGTACGgaacaat	SBP	AT1G20980
MedARF7A	TF_motif_seq_0257	219	+	ACAAT	NF-YB	AT1G09030
MedARF10B	TFmatrixID_0214	220	+	catcACACTtccc	C2H2	AT2G28710
MedARF16G	TF_motif_seq_0243	220	+	GATAC	GATA	AT1G51600
MedARF16G	TF_motif_seq_0267	220	+	GATAC	Trihelix	AT5G01380
MedARF6A	TF_motif_seq_0271	220	+	TGAAG	bZIP	AT1G77920
MedARF6B	TFmatrixID_0522	220	+	cattaaGTACGgaaca	SBP	AT1G69170
MedARF16F	TF_motif_seq_0241	221	+	ATTAA	ZF-HD	AT1G75240
MedARF16H	TF_motif_seq_0254	221	+	ATCTC	AP2	AT3G14230
MedARF19	TF_motif_seq_0254	221	+	ATCTA	AP2	AT3G14230
MedARF2	TF_motif_seq_0237	221	+	AGATA	GATA	AT1G51600
MedARF6A	TFmatrixID_0014	221	+	gaAGATAtgt	MYB	AT1G67710
MedARF6B	TF_motif_seq_0241	221	+	ATTAA	ZF-HD	AT1G75240
MedARF10A	TF_motif_seq_0257	222	+	CCAAG	NF-YB	AT1G09030
MedARF16B	TF_motif_seq_0257	222	+	CCTAT	NF-YB	AT1G09030
MedARF2	TF_motif_seq_0243	222	+	GATAG	GATA	AT1G51600
MedARF6A	TFmatrixID_0030	222	+	aAGATAtgtt	MYB	AT2G46830
MedARF6B	TFmatrixID_0401	222	+	ttaaGTACGgaa	SBP	AT1G27360
MedARF6B	TFmatrixID_0411	222	+	ttaaGTACGg	SBP	AT1G27370
MedARF7A	TFmatrixID_0199	222	+	atgCGTCAaa	bZIP	AT1G08320
MedARF9A	TF_motif_seq_0255	222	+	CAACA	AP2	AT1G25560
MedARF10B	TFmatrixID_0211	223	+	cACACTt	C2H2	AT1G27730
MedARF10B	TFmatrixID_0213	223	+	cACACTt	C2H2	AT1G02030
MedARF16D	TFmatrixID_0570	223	+	cccaTAAAAa	TBP	AT1G55520
MedARF16D	TF_motif_seq_0257	223	+	CCCAT	NF-YB	AT1G09030
MedARF5A	TF_motif_seq_0239	223	+	AAGGT	Dof	AT1G29160
MedARF6A	TF_motif_seq_0237	223	+	AGATA	GATA	AT1G51600
MedARF6B	TFmatrixID_0400	223	+	taaGTACGg	SBP	AT1G20980
MedARF9A	TFmatrixID_0176	223	+	aacACTTGc	bHLH	AT1G05805
MedARF9A	TFmatrixID_0211	223	+	aACACTt	C2H2	AT1G27730
MedARF9A	TFmatrixID_0213	223	+	aACACTt	C2H2	AT1G02030
MedARF10A	TF_motif_seq_0239	224	+	AAGGG	Dof	AT1G29160
MedARF16H	TFmatrixID_0350	224	+	tccCGTTAagt	MYB	AT4G18770
MedARF6A	TF_motif_seq_0243	224	+	GATAT	GATA	AT1G51600
MedARF6B	TFmatrixID_0398	224	+	aaGTACGga	SBP	AT1G69170
MedARF6B	TFmatrixID_0399	224	+	aaGTACGgaa	SBP	AT1G69170
MedARF6B	TFmatrixID_0404	224	+	aaGTACGga	SBP	AT1G69170
MedARF6B	TFmatrixID_0408	224	+	aaGTACGga	SBP	AT1G27370
MedARF6B	TFmatrixID_0410	224	+	aaGTACGga	SBP	AT1G27370
MedARF6B	TFmatrixID_0612	224	+	aaGTACGgaa	SBP	AT2G47070
MedARF9A	TFmatrixID_0193	224	+	ACACTtgc	bZIP	AT3G19290
MedARF10B	TF_motif_seq_0421	225	+	CACTTccc	AP2	AT2G40220
MedARF16A	TF_motif_seq_0267	225	+	GTCAC	Trihelix	AT5G01380
MedARF2	TF_motif_seq_0237	225	+	AGATG	GATA	AT1G51600
MedARF6B	TFmatrixID_0277	225	+	aGTACGgaa	GRAS	AT3G03450
MedARF6B	TFmatrixID_0402	225	+	aGTACGgaa	SBP	AT1G53160
MedARF6B	TFmatrixID_0405	225	+	aGTACGga	SBP	AT1G69170
MedARF6B	TFmatrixID_0406	225	+	aGTACGgaa	SBP	AT5G18830
MedARF6B	TFmatrixID_0407	225	+	aGTACGg	SBP	AT1G69170
MedARF9A	TF_motif_seq_0300	225	+	CACTTg	bHLH	AT1G09530
MedARF9A	TF_motif_seq_0301	225	+	CACTTg	bHLH	AT1G32640
MedARF9A	TF_motif_seq_0302	225	+	CACTTg	bHLH	AT5G08130
MedARF16E	TFmatrixID_0570	226	+	cccaTAAAAa	TBP	AT1G55520
MedARF16E	TF_motif_seq_0257	226	+	CCCAT	NF-YB	AT1G09030
MedARF6B	TF_motif_seq_0244	226	+	GTACG	SBP	AT2G33810
MedARF5C	TFmatrixID_0193	227	+	ACACCtat	bZIP	AT3G19290
MedARF9C	TF_motif_seq_0237	227	+	TGATG	GATA	AT1G51600
MedARF9C	TF_motif_seq_0271	227	+	TGATG	bZIP	AT1G77920
MedARF16D	TFmatrixID_0638	228	+	aaAAAGAcgg	Dof	AT5G65590
MedARF16H	TF_motif_seq_0267	228	+	GTTAA	Trihelix	AT5G01380
MedARF7A	TF_motif_seq_0257	228	+	CAAAT	NF-YB	AT1G09030
MedARF7B	TF_motif_seq_0271	228	+	TGAGG	bZIP	AT1G77920
MedARF5C	TF_motif_seq_0254	229	+	ACCTA	AP2	AT3G14230
MedARF10A	TF_motif_seq_0267	230	+	GTTAT	Trihelix	AT5G01380
MedARF10B	TF_motif_seq_0257	230	+	CCCAT	NF-YB	AT1G09030
MedARF16D	TF_motif_seq_0239	230	+	AAAGA	Dof	AT1G29160
MedARF3	TF_motif_seq_0254	230	+	ATCCA	AP2	AT3G14230
MedARF4	TF_motif_seq_0257	230	+	ACAAT	NF-YB	AT1G09030
MedARF5C	TF_motif_seq_0257	230	+	CCTAT	NF-YB	AT1G09030
MedARF7B	TFmatrixID_0015	230	+	agGGATCcat	MYB	AT1G67710
MedARF7B	TFmatrixID_0018	230	+	agGGATCcat	MYB	AT2G01760
MedARF9B	TFmatrixID_0227	230	+	aaTTTGAaaa	TCR	AT4G29000
MedARF9C	TF_motif_seq_0271	230	+	TGAAG	bZIP	AT1G77920
MedARF16E	TFmatrixID_0638	231	+	aaAAAGAcgg	Dof	AT5G65590
MedARF5A	TF_motif_seq_0257	231	+	CCTAT	NF-YB	AT1G09030
MedARF6A	TF_motif_seq_0331	231	+	tCGGGT	TCP	AT3G27010
MedARF16A	TFmatrixID_0193	232	+	ACACCcgt	bZIP	AT3G19290
MedARF16B	TF_motif_seq_0257	232	+	CCAAT	NF-YB	AT1G09030
MedARF16D	TFmatrixID_0193	232	+	AGACGggt	bZIP	AT3G19290
MedARF16D	TF_motif_seq_0271	232	+	AGACG	bZIP	AT1G77920
MedARF16D	TF_motif_seq_0410	232	+	AGACGggt	bHLH	AT1G32640
MedARF3	TF_motif_seq_0257	232	+	CCAAA	NF-YB	AT1G09030
MedARF5B	TF_motif_seq_0271	232	+	TGACA	bZIP	AT1G77920
MedARF7B	TF_motif_seq_0237	232	+	GGATC	GATA	AT1G51600
MedARF16E	TF_motif_seq_0239	233	+	AAAGA	Dof	AT1G29160
MedARF4	TF_motif_seq_0241	233	+	ATTAA	ZF-HD	AT1G75240
MedARF6B	TF_motif_seq_0257	233	+	ACAAT	NF-YB	AT1G09030
MedARF9C	TF_motif_seq_0271	233	+	AGACG	bZIP	AT1G77920
MedARF16A	TFmatrixID_0350	234	+	accCGTTAaca	MYB	AT4G18770
MedARF16A	TF_motif_seq_0251	234	+	ACCCG	TCP	AT3G27010
MedARF16D	TF_motif_seq_0331	234	+	aCGGGT	TCP	AT3G27010
MedARF4	TFmatrixID_0306	234	+	tTAACCttat	MADF	AT3G25990
MedARF6C	TF_motif_seq_0239	234	+	AAAGC	Dof	AT1G29160
MedARF7B	TF_motif_seq_0254	234	+	ATCCA	AP2	AT3G14230
MedARF16A	TFmatrixID_0639	235	+	ccCGTTAaca	Dof	AT5G65590
MedARF16C	TFmatrixID_0570	235	+	cccaTAAAAg	TBP	AT1G55520
MedARF16C	TF_motif_seq_0257	235	+	CCCAT	NF-YB	AT1G09030
MedARF16E	TFmatrixID_0193	235	+	AGACGggt	bZIP	AT3G19290
MedARF16E	TF_motif_seq_0271	235	+	AGACG	bZIP	AT1G77920
MedARF16E	TF_motif_seq_0410	235	+	AGACGggt	bHLH	AT1G32640
MedARF16F	TF_motif_seq_0237	235	+	GGATG	GATA	AT1G51600
MedARF19	TF_motif_seq_0088	235	+	TGCTGattgca	bZIP	AT4G02640
MedARF4	TFmatrixID_0623	235	+	taaCCTTAtc	AP2	AT2G28550
MedARF4	TFmatrixID_0626	235	+	taaCCTTAtc	AP2	AT5G60120
MedARF9A	TFmatrixID_0384	235	+	gTTACTtat	NAC	AT1G33060
MedARF9A	TF_motif_seq_0267	235	+	GTTAC	Trihelix	AT5G01380
MedARF9C	TF_motif_seq_0240	235	+	ACGTT	bZIP	AT3G54620
MedARF17B	TFmatrixID_0353	236	+	accTTATCag	MYB	AT5G04760
MedARF5A	TFmatrixID_0372	236	+	cccTATCCc	MYB	AT1G70000
MedARF6A	TFmatrixID_0319	236	+	tagGGATAag	MYB	AT3G16350
MedARF6A	TFmatrixID_0335	236	+	tagGGATAag	MYB	AT1G19000
MedARF7B	TF_motif_seq_0257	236	+	CCATT	NF-YB	AT1G09030
MedARF10A	TF_motif_seq_0237	237	+	TGATG	GATA	AT1G51600
MedARF10A	TF_motif_seq_0271	237	+	TGATG	bZIP	AT1G77920
MedARF16E	TF_motif_seq_0331	237	+	aCGGGT	TCP	AT3G27010
MedARF3	TF_motif_seq_0254	237	+	AACTA	AP2	AT3G14230
MedARF4	TFmatrixID_0353	237	+	accTTATCga	MYB	AT5G04760
MedARF5A	TF_motif_seq_0257	237	+	CCTAT	NF-YB	AT1G09030
MedARF5C	TF_motif_seq_0267	237	+	GTTCC	Trihelix	AT5G01380
MedARF7A	TF_motif_seq_0267	237	+	GTTAT	Trihelix	AT5G01380
MedARF10B	TF_motif_seq_0257	238	+	CTAAT	NF-YB	AT1G09030
MedARF16A	TF_motif_seq_0267	238	+	GTTAA	Trihelix	AT5G01380
MedARF16D	TF_motif_seq_0267	238	+	GTCAC	Trihelix	AT5G01380
MedARF19	TF_motif_seq_0237	238	+	TGATT	GATA	AT1G51600
MedARF6A	TFmatrixID_0328	238	+	gGGATAag	MYB	AT1G70000
MedARF5B	TF_motif_seq_0258	239	+	CCGAG	Dehydrin	U01377
MedARF6A	TF_motif_seq_0237	239	+	GGATA	GATA	AT1G51600
MedARF16H	TF_motif_seq_0257	240	+	CCCAT	NF-YB	AT1G09030
MedARF5C	TF_motif_seq_0257	240	+	CCAAA	NF-YB	AT1G09030
MedARF6A	TF_motif_seq_0243	240	+	GATAA	GATA	AT1G51600
MedARF7A	TF_motif_seq_0241	240	+	ATTAA	ZF-HD	AT1G75240
MedARF16C	TF_motif_seq_0239	241	+	AAAGA	Dof	AT1G29160
MedARF16E	TF_motif_seq_0267	241	+	GTCAC	Trihelix	AT5G01380
MedARF17A	TF_motif_seq_0267	241	+	GTTAC	Trihelix	AT5G01380
MedARF7B	TFmatrixID_0238	241	+	tcaTAAAGt	Dof	AT4G38000
MedARF9C	TF_motif_seq_0271	241	+	TGAAG	bZIP	AT1G77920
MedARF16B	TF_motif_seq_0241	242	+	ATTAC	ZF-HD	AT1G75240
MedARF16B	TF_motif_seq_0267	242	+	ATTAC	Trihelix	AT5G01380
MedARF4	TF_motif_seq_0254	242	+	ATCGA	AP2	AT3G14230
MedARF16C	TFmatrixID_0193	243	+	AGACGggt	bZIP	AT3G19290
MedARF16C	TF_motif_seq_0271	243	+	AGACG	bZIP	AT1G77920
MedARF16C	TF_motif_seq_0410	243	+	AGACGggt	bHLH	AT1G32640
MedARF16H	TF_motif_seq_0254	243	+	ATCTC	AP2	AT3G14230
MedARF6A	TF_motif_seq_0281	243	+	AAGAAt	bZIP	AT1G68640
MedARF16C	TF_motif_seq_0331	245	+	aCGGGT	TCP	AT3G27010
MedARF4	TFmatrixID_0214	245	+	gaagACACTtttt	C2H2	AT2G28710
MedARF5B	TF_motif_seq_0237	245	+	TGATC	GATA	AT1G51600
MedARF7A	TF_motif_seq_0254	245	+	ATCAA	AP2	AT3G14230
MedARF7B	TFmatrixID_0491	245	+	aaagttttaTATATatatata	TBP	AT1G55520
MedARF7B	TFmatrixID_0572	245	+	aaagttttaTATATatatata	TBP	AT1G55520
MedARF7B	TF_motif_seq_0239	245	+	AAAGT	Dof	AT1G29160
MedARF7A	TF_motif_seq_0257	246	+	TCAAT	NF-YB	AT1G09030
MedARF16G	TF_motif_seq_0254	247	+	TTCTA	AP2	AT3G14230
MedARF17A	TF_motif_seq_0267	247	+	GTTGC	Trihelix	AT5G01380
MedARF6A	TF_motif_seq_0410	247	+	ATACGatt	bHLH	AT1G32640
MedARF7B	TFmatrixID_0491	247	+	agttttataTATATatatatc	TBP	AT1G55520
MedARF7B	TFmatrixID_0572	247	+	agttttataTATATatatatc	TBP	AT1G55520
MedARF9A	TF_motif_seq_0241	247	+	ATTAT	ZF-HD	AT1G75240
MedARF16H	TF_motif_seq_0254	248	+	ATCTA	AP2	AT3G14230
MedARF19	TF_motif_seq_0257	248	+	CCGAT	NF-YB	AT1G09030
MedARF19	TF_motif_seq_0258	248	+	CCGAT	Dehydrin	U01377
MedARF4	TFmatrixID_0211	248	+	gACACTt	C2H2	AT1G27730
MedARF4	TFmatrixID_0213	248	+	gACACTt	C2H2	AT1G02030
MedARF16C	TF_motif_seq_0267	249	+	GTCAC	Trihelix	AT5G01380
MedARF16F	TF_motif_seq_0237	249	+	GGATG	GATA	AT1G51600
MedARF17B	TF_motif_seq_0239	249	+	AAAGG	Dof	AT1G29160
MedARF19	TF_motif_seq_0237	249	+	CGATA	GATA	AT1G51600
MedARF4	TFmatrixID_0193	249	+	ACACTttt	bZIP	AT3G19290
MedARF7A	TF_motif_seq_0254	249	+	ATCTT	AP2	AT3G14230
MedARF7B	TFmatrixID_0491	249	+	ttttatataTATATatatctg	TBP	AT1G55520
MedARF7B	TFmatrixID_0572	249	+	ttttatataTATATatatctg	TBP	AT1G55520
MedARF16A	TF_motif_seq_0257	250	+	CTAAT	NF-YB	AT1G09030
MedARF16H	TF_motif_seq_0257	250	+	CTAAT	NF-YB	AT1G09030
MedARF17B	TF_motif_seq_0239	250	+	AAGGC	Dof	AT1G29160
MedARF19	TF_motif_seq_0243	250	+	GATAG	GATA	AT1G51600
MedARF6A	TF_motif_seq_0237	250	+	CGATT	GATA	AT1G51600
MedARF6B	TF_motif_seq_0302	250	+	CATATg	bHLH	AT5G08130
MedARF9B	TFmatrixID_0241	250	+	aaaTAACGat	Dof	AT5G60850
MedARF16G	TF_motif_seq_0254	251	+	ATCTC	AP2	AT3G14230
MedARF6B	TF_motif_seq_0410	251	+	ATATGtgg	bHLH	AT1G32640
MedARF7B	TFmatrixID_0491	251	+	ttatatataTATATatctgaa	TBP	AT1G55520
MedARF7B	TFmatrixID_0572	251	+	ttatatataTATATatctgaa	TBP	AT1G55520
MedARF9B	TFmatrixID_0236	251	+	aaTAACGa	Dof	AT3G45610
MedARF10A	TFmatrixID_0034	252	+	ctgaCCGACt	AP2	AT2G23340
MedARF10A	TF_motif_seq_0258	252	+	CTGAC	Dehydrin	U01377
MedARF3	TF_motif_seq_0239	252	+	AAAGA	Dof	AT1G29160
MedARF5C	TFmatrixID_0211	252	+	aACACTg	C2H2	AT1G27730
MedARF5C	TFmatrixID_0213	252	+	aACACTg	C2H2	AT1G02030
MedARF6C	TF_motif_seq_0267	252	+	GTTTC	Trihelix	AT5G01380
MedARF7B	TFmatrixID_0003	252	+	tATATAtata	AT-Hook	AT1G63480
MedARF10A	TFmatrixID_0080	253	+	tgaCCGACtc	AP2	AT1G01250
MedARF10A	TFmatrixID_0119	253	+	tgaCCGACtc	AP2	AT1G01250
MedARF10A	TF_motif_seq_0270	253	+	TGACC	WRKY	AT1G13960
MedARF10A	TF_motif_seq_0271	253	+	TGACC	bZIP	AT1G77920
MedARF17B	TF_motif_seq_0267	253	+	GCTAC	Trihelix	AT5G01380
MedARF5C	TFmatrixID_0193	253	+	ACACTggt	bZIP	AT3G19290
MedARF7B	TF_motif_seq_0254	253	+	ATATA	AP2	AT3G14230
MedARF9B	TF_motif_seq_0271	253	+	TAACG	bZIP	AT1G77920
MedARF10A	TFmatrixID_0088	254	+	gaCCGACt	AP2	AT1G01250
MedARF10A	TFmatrixID_0118	254	+	gaCCGACt	AP2	AT1G01250
MedARF10A	TFmatrixID_0121	254	+	gaCCGACt	AP2	AT1G01250
MedARF10B	TF_motif_seq_0254	254	+	ATCTC	AP2	AT3G14230
MedARF16D	TF_motif_seq_0257	254	+	CCAAA	NF-YB	AT1G09030
MedARF16G	TFmatrixID_0350	254	+	tccCGTTAagt	MYB	AT4G18770
MedARF7B	TFmatrixID_0003	254	+	tATATAtata	AT-Hook	AT1G63480
MedARF9A	TF_motif_seq_0267	254	+	GTTCC	Trihelix	AT5G01380
MedARF10A	TF_motif_seq_0292	255	+	aCCGAC	AP2	AT1G12610
MedARF16H	TF_motif_seq_0257	255	+	ACAAT	NF-YB	AT1G09030
MedARF7B	TF_motif_seq_0254	255	+	ATATA	AP2	AT3G14230
MedARF10A	TF_motif_seq_0258	256	+	CCGAC	Dehydrin	U01377
MedARF16F	TFmatrixID_0347	256	+	gtCGGTTa	MYB	AT3G50060
MedARF7B	TFmatrixID_0003	256	+	tATATAtata	AT-Hook	AT1G63480
MedARF9B	TF_motif_seq_0237	256	+	CGATT	GATA	AT1G51600
MedARF16E	TF_motif_seq_0257	257	+	CCAAA	NF-YB	AT1G09030
MedARF3	TF_motif_seq_0258	257	+	CAGAC	Dehydrin	U01377
MedARF5C	TFmatrixID_0305	257	+	tGGTTAag	MADF	AT1G13450
MedARF7B	TF_motif_seq_0254	257	+	ATATA	AP2	AT3G14230
MedARF16G	TF_motif_seq_0267	258	+	GTTAA	Trihelix	AT5G01380
MedARF3	TF_motif_seq_0271	258	+	AGACG	bZIP	AT1G77920
MedARF5A	TF_motif_seq_0257	258	+	CCCAT	NF-YB	AT1G09030
MedARF5C	TF_motif_seq_0320	258	+	GGTTAa	MADF	AT1G13450
MedARF7B	TFmatrixID_0003	258	+	tATATAtatc	AT-Hook	AT1G63480
MedARF9A	TFmatrixID_0585	258	+	cttATAAAtta	TBP	AT1G55520
MedARF19	TFmatrixID_0146	259	+	gcatATAAT	AT-Hook	AT4G21895
MedARF5A	TF_motif_seq_0257	259	+	CCATT	NF-YB	AT1G09030
MedARF5C	TF_motif_seq_0267	259	+	GTTAA	Trihelix	AT5G01380
MedARF7B	TF_motif_seq_0254	259	+	ATATA	AP2	AT3G14230
MedARF16F	TF_motif_seq_0267	260	+	GTTAT	Trihelix	AT5G01380
MedARF19	TFmatrixID_0130	260	+	cATATAatgc	AT-Hook	AT1G19485
MedARF7B	TFmatrixID_0334	260	+	tatATATCt	MYB	AT1G18330
MedARF9A	TFmatrixID_0571	260	+	tATAAAtt	TBP	AT1G55520
MedARF9B	TF_motif_seq_0271	260	+	TCACG	bZIP	AT1G77920
MedARF16A	TFmatrixID_0002	261	+	aaTAATTtat	AT-Hook	AT1G63480
MedARF17A	TFmatrixID_0026	261	+	gtATTATtgt	bZIP	AT5G03790
MedARF19	TF_motif_seq_0254	261	+	ATATA	AP2	AT3G14230
MedARF6A	TF_motif_seq_0072	261	+	GCATTaattcg	HD-ZIP	AT5G52170
MedARF6B	TF_motif_seq_0257	261	+	CCAAT	NF-YB	AT1G09030
MedARF7A	TF_motif_seq_0237	261	+	GGATT	GATA	AT1G51600
MedARF7A	TF_motif_seq_0252	261	+	GGATT	MYB	AT2G01760
MedARF7B	TFmatrixID_0369	261	+	atATATCtg	MYB	AT1G01060
MedARF7B	TF_motif_seq_0254	261	+	ATATA	AP2	AT3G14230
MedARF16F	TF_motif_seq_0241	263	+	ATTAA	ZF-HD	AT1G75240
MedARF17A	TF_motif_seq_0241	263	+	ATTAT	ZF-HD	AT1G75240
MedARF4	TF_motif_seq_0254	263	+	TTCTA	AP2	AT3G14230
MedARF6A	TF_motif_seq_0241	263	+	ATTAA	ZF-HD	AT1G75240
MedARF7A	TF_motif_seq_0241	263	+	ATTAT	ZF-HD	AT1G75240
MedARF19	TFmatrixID_0256	264	+	taATGCAttc	EIN3	AT3G20770
MedARF6C	TF_motif_seq_0267	264	+	GTCAC	Trihelix	AT5G01380
MedARF16A	TFmatrixID_0326	265	+	attTATCCcc	MYB	AT1G70000
MedARF16A	TFmatrixID_0361	265	+	atTTATCccc	MYB	AT1G70000
MedARF16A	TF_motif_seq_0254	265	+	ATTTA	AP2	AT3G14230
MedARF16C	TF_motif_seq_0257	265	+	CCAAA	NF-YB	AT1G09030
MedARF16H	TFmatrixID_0240	265	+	gaAAAAG	Dof	AT5G60200
MedARF5C	TF_motif_seq_0239	265	+	AAGGA	Dof	AT1G29160
MedARF7B	TF_motif_seq_0254	265	+	ATCTG	AP2	AT3G14230
MedARF9A	TF_motif_seq_0241	265	+	ATTAT	ZF-HD	AT1G75240
MedARF5B	TF_motif_seq_0271	266	+	TGAAG	bZIP	AT1G77920
MedARF7A	TF_motif_seq_0241	266	+	ATTAA	ZF-HD	AT1G75240
MedARF9C	TFmatrixID_0233	266	+	agAAAAGtta	Dof	AT1G64620
MedARF9C	TFmatrixID_0235	266	+	agAAAAGt	Dof	AT3G21270
MedARF9C	TFmatrixID_0243	266	+	agAAAAGt	Dof	AT5G62940
MedARF16F	TF_motif_seq_0410	267	+	ATAAGttt	bHLH	AT1G32640
MedARF5C	TF_motif_seq_0237	267	+	GGATC	GATA	AT1G51600
MedARF6A	TF_motif_seq_0410	267	+	ATTCGtga	bHLH	AT1G32640
MedARF9C	TFmatrixID_0237	267	+	gAAAAGtta	Dof	AT3G47500
MedARF16H	TF_motif_seq_0239	268	+	AAAGA	Dof	AT1G29160
MedARF17B	TF_motif_seq_0237	268	+	TGATA	GATA	AT1G51600
MedARF19	TF_motif_seq_0072	268	+	GCATTcaaaac	HD-ZIP	AT5G52170
MedARF9A	TF_motif_seq_0410	268	+	ATACAttt	bHLH	AT1G32640
MedARF17B	TF_motif_seq_0243	269	+	GATAG	GATA	AT1G51600
MedARF9C	TF_motif_seq_0239	269	+	AAAGT	Dof	AT1G29160
MedARF16G	TF_motif_seq_0257	270	+	CCCAT	NF-YB	AT1G09030
MedARF2	TF_motif_seq_0335	270	+	TGTCTc	ARF	AT1G19220
MedARF5B	TFmatrixID_0262	271	+	ttTGATCaa	GATA	AT3G06740
MedARF7B	TF_motif_seq_0241	271	+	ATTAG	ZF-HD	AT1G75240
MedARF16H	TF_motif_seq_0239	272	+	AAAGG	Dof	AT1G29160
MedARF17A	TF_motif_seq_0237	272	+	TGATG	GATA	AT1G51600
MedARF17A	TF_motif_seq_0271	272	+	TGATG	bZIP	AT1G77920
MedARF6A	TF_motif_seq_0237	272	+	TGATT	GATA	AT1G51600
MedARF9C	TF_motif_seq_0267	272	+	GTTAG	Trihelix	AT5G01380
MedARF10A	TF_motif_seq_0267	273	+	GTTAA	Trihelix	AT5G01380
MedARF16G	TF_motif_seq_0254	273	+	ATCTC	AP2	AT3G14230
MedARF16H	TF_motif_seq_0239	273	+	AAGGC	Dof	AT1G29160
MedARF5B	TF_motif_seq_0237	273	+	TGATC	GATA	AT1G51600
MedARF10B	TF_motif_seq_0257	274	+	CCAAC	NF-YB	AT1G09030
MedARF10B	TF_motif_seq_0258	274	+	CCAAC	Dehydrin	U01377
MedARF16A	TF_motif_seq_0257	274	+	CCAAC	NF-YB	AT1G09030
MedARF16A	TF_motif_seq_0258	274	+	CCAAC	Dehydrin	U01377
MedARF6A	TF_motif_seq_0241	274	+	ATTAG	ZF-HD	AT1G75240
MedARF7B	TF_motif_seq_0237	274	+	AGATG	GATA	AT1G51600
MedARF10B	TF_motif_seq_0255	275	+	CAACA	AP2	AT1G25560
MedARF5B	TF_motif_seq_0254	275	+	ATCAA	AP2	AT3G14230
MedARF7B	TFmatrixID_0108	275	+	gatggtgATGATacctaaa	bZIP	AT1G30490
MedARF7B	TFmatrixID_0518	275	+	gatggtgATGATacctaaa	bZIP	AT1G30490
MedARF7B	TFmatrixID_0542	275	+	gatggtgATGATacctaaa	bZIP	AT1G30490
MedARF10A	TF_motif_seq_0239	276	+	AAAGA	Dof	AT1G29160
MedARF16H	TFmatrixID_0014	276	+	gcAGATAcgc	MYB	AT1G67710
MedARF17A	TF_motif_seq_0267	276	+	GTCAC	Trihelix	AT5G01380
MedARF3	TFmatrixID_0141	276	+	tGCAATtgtg	AT-Hook	AT4G21895
MedARF7A	TFmatrixID_0129	276	+	ttaaAAATT	AT-Hook	AT1G14900
MedARF16D	TF_motif_seq_0254	277	+	ATCCA	AP2	AT3G14230
MedARF16H	TFmatrixID_0017	277	+	caGATACgcg	MYB	AT2G01760
MedARF16H	TFmatrixID_0030	277	+	cAGATAcgcg	MYB	AT2G46830
MedARF3	TF_motif_seq_0257	277	+	GCAAT	NF-YB	AT1G09030
MedARF6B	TF_motif_seq_0254	277	+	ATCAA	AP2	AT3G14230
MedARF9A	TF_motif_seq_0302	277	+	CATATg	bHLH	AT5G08130
MedARF9C	TFmatrixID_0303	277	+	gaaCCGGGac	LOB	AT1G16530
MedARF16B	TF_motif_seq_0237	278	+	TGATT	GATA	AT1G51600
MedARF16F	TF_motif_seq_0257	278	+	CCATT	NF-YB	AT1G09030
MedARF16G	TF_motif_seq_0254	278	+	ATCTA	AP2	AT3G14230
MedARF16H	TF_motif_seq_0237	278	+	AGATA	GATA	AT1G51600
MedARF3	TF_motif_seq_0302	278	+	CAATTg	bHLH	AT5G08130
MedARF6C	TF_motif_seq_0257	278	+	TCAAT	NF-YB	AT1G09030
MedARF7A	TFmatrixID_0152	278	+	aaAAATT	AT-Hook	AT1G19485
MedARF16F	TF_motif_seq_0302	279	+	CATTTg	bHLH	AT5G08130
MedARF16H	TFmatrixID_0221	279	+	gataCGCGT	CAMTA	AT5G64220
MedARF16H	TF_motif_seq_0243	279	+	GATAC	GATA	AT1G51600
MedARF16H	TF_motif_seq_0267	279	+	GATAC	Trihelix	AT5G01380
MedARF16B	TF_motif_seq_0241	280	+	ATTAA	ZF-HD	AT1G75240
MedARF16E	TF_motif_seq_0254	280	+	ATCCA	AP2	AT3G14230
MedARF16G	TF_motif_seq_0257	280	+	CTAAT	NF-YB	AT1G09030
MedARF16H	TFmatrixID_0193	280	+	ATACGcgt	bZIP	AT3G19290
MedARF16H	TF_motif_seq_0410	280	+	ATACGcgt	bHLH	AT1G32640
MedARF2	TF_motif_seq_0257	280	+	CAAAT	NF-YB	AT1G09030
MedARF6A	TF_motif_seq_0237	280	+	GGATG	GATA	AT1G51600
MedARF7B	TF_motif_seq_0237	280	+	TGATG	GATA	AT1G51600
MedARF7B	TF_motif_seq_0271	280	+	TGATG	bZIP	AT1G77920
MedARF10B	TF_motif_seq_0257	281	+	CCATT	NF-YB	AT1G09030
MedARF16H	TFmatrixID_0220	282	+	aCGCGTtca	CAMTA	AT2G22300
MedARF16H	TF_motif_seq_0285	282	+	ACGCGt	CAMTA	AT2G22300
MedARF4	TF_motif_seq_0267	282	+	CTTAC	Trihelix	AT5G01380
MedARF16D	TFmatrixID_0534	283	+	ggagagGTCAA	WRKY	AT1G13960
MedARF17A	TF_motif_seq_0257	283	+	CCATT	NF-YB	AT1G09030
MedARF3	TF_motif_seq_0267	283	+	GTGAC	Trihelix	AT5G01380
MedARF7B	TF_motif_seq_0237	283	+	TGATA	GATA	AT1G51600
MedARF9A	TF_motif_seq_0254	283	+	AGCTA	AP2	AT3G14230
MedARF16B	TF_motif_seq_0237	284	+	AGATG	GATA	AT1G51600
MedARF16H	TF_motif_seq_0151	284	+	GCGTTcacatgaaac	VOZ	AT2G42400
MedARF3	TF_motif_seq_0271	284	+	TGACA	bZIP	AT1G77920
MedARF6A	TFmatrixID_0111	284	+	ggagatCACGTcacgact	bHLH	AT1G09530
MedARF6A	TFmatrixID_0558	284	+	ggagatCACGTcacgact	bHLH	AT1G09530
MedARF6B	TFmatrixID_0066	284	+	tCACCGcca	AP2	AT1G22190
MedARF7B	TF_motif_seq_0243	284	+	GATAC	GATA	AT1G51600
MedARF7B	TF_motif_seq_0267	284	+	GATAC	Trihelix	AT5G01380
MedARF9B	TF_motif_seq_0067	284	+	CTAATtttttt	HB-PHD	AT4G29940
MedARF9B	TF_motif_seq_0257	284	+	CTAAT	NF-YB	AT1G09030
MedARF16A	TFmatrixID_0119	285	+	cctCCGACta	AP2	AT1G01250
MedARF16G	TF_motif_seq_0257	285	+	ACAAT	NF-YB	AT1G09030
MedARF9A	TF_motif_seq_0257	285	+	CTAAT	NF-YB	AT1G09030
MedARF9C	TF_motif_seq_0257	285	+	ACAAT	NF-YB	AT1G09030
MedARF16A	TFmatrixID_0121	286	+	ctCCGACt	AP2	AT1G01250
MedARF16D	TFmatrixID_0444	286	+	gagGTCAAcg	WRKY	AT1G18860
MedARF16D	TFmatrixID_0447	286	+	gagGTCAAcg	WRKY	AT1G18860
MedARF16D	TFmatrixID_0448	286	+	gagGTCAAcgg	WRKY	AT1G18860
MedARF16D	TFmatrixID_0450	286	+	gagGTCAAcg	WRKY	AT1G18860
MedARF16D	TFmatrixID_0451	286	+	gagGTCAAcg	WRKY	AT1G13960
MedARF16D	TFmatrixID_0454	286	+	gagGTCAAcg	WRKY	AT1G18860
MedARF16D	TFmatrixID_0455	286	+	gagGTCAAcgg	WRKY	AT1G18860
MedARF16D	TFmatrixID_0456	286	+	gagGTCAAcg	WRKY	AT1G18860
MedARF16D	TFmatrixID_0458	286	+	gagGTCAAcg	WRKY	AT1G18860
MedARF16D	TFmatrixID_0463	286	+	gagGTCAAcg	WRKY	AT1G18860
MedARF16D	TFmatrixID_0466	286	+	gagGTCAAcg	WRKY	AT1G18860
MedARF16D	TFmatrixID_0630	286	+	gagGTCAAcg	WRKY	AT4G31800
MedARF16E	TFmatrixID_0534	286	+	ggagagGTCAA	WRKY	AT1G13960
MedARF16F	TF_motif_seq_0239	286	+	AAGGC	Dof	AT1G29160
MedARF2	TF_motif_seq_0258	286	+	CAGAC	Dehydrin	U01377
MedARF6A	TFmatrixID_0495	286	+	agatCACGTcacga	BES1	AT1G75080
MedARF6A	TF_motif_seq_0237	286	+	AGATC	GATA	AT1G51600
MedARF9C	TF_motif_seq_0302	286	+	CAATTg	bHLH	AT5G08130
MedARF16A	TF_motif_seq_0292	287	+	tCCGAC	AP2	AT1G12610
MedARF16D	TFmatrixID_0382	287	+	agGTCAAcg	NAC	AT1G01720
MedARF16D	TFmatrixID_0442	287	+	agGTCAAcgg	WRKY	AT1G18860
MedARF16D	TFmatrixID_0443	287	+	agGTCAAc	WRKY	AT1G29860
MedARF16D	TFmatrixID_0445	287	+	agGTCAAc	WRKY	AT1G18860
MedARF16D	TFmatrixID_0446	287	+	agGTCAAcgg	WRKY	AT1G18860
MedARF16D	TFmatrixID_0449	287	+	agGTCAAc	WRKY	AT1G13960
MedARF16D	TFmatrixID_0457	287	+	agGTCAAcgg	WRKY	AT1G18860
MedARF16D	TFmatrixID_0459	287	+	agGTCAAc	WRKY	AT1G29280
MedARF16D	TFmatrixID_0460	287	+	agGTCAAc	WRKY	AT1G18860
MedARF16D	TFmatrixID_0462	287	+	agGTCAAcg	WRKY	AT1G18860
MedARF16D	TFmatrixID_0464	287	+	agGTCAAcg	WRKY	AT1G18860
MedARF16D	TFmatrixID_0465	287	+	agGTCAAc	WRKY	AT1G13960
MedARF16D	TFmatrixID_0468	287	+	agGTCAAcg	WRKY	AT1G18860
MedARF19	TF_motif_seq_0339	287	+	TTGACa	WRKY	AT1G13960
MedARF5A	TFmatrixID_0403	287	+	ccCGTACatg	SBP	AT1G27370
MedARF5A	TF_motif_seq_0508	287	+	ccCGTACat	SBP	AT1G20980
MedARF6A	TFmatrixID_0483	287	+	gatcACGTCacg	bZIP	AT1G75390
MedARF6B	TF_motif_seq_0258	287	+	CCGCC	Dehydrin	U01377
MedARF7A	TFmatrixID_0638	287	+	gtAAAGAgca	Dof	AT5G65590
MedARF7B	TF_motif_seq_0254	287	+	ACCTA	AP2	AT3G14230
MedARF10A	TF_motif_seq_0267	288	+	TTTAC	Trihelix	AT5G01380
MedARF10B	TF_motif_seq_0267	288	+	CTTAC	Trihelix	AT5G01380
MedARF16A	TF_motif_seq_0258	288	+	CCGAC	Dehydrin	U01377
MedARF16C	TF_motif_seq_0254	288	+	ATCCA	AP2	AT3G14230
MedARF16D	TFmatrixID_0453	288	+	gGTCAAcg	WRKY	AT1G18860
MedARF16D	TFmatrixID_0461	288	+	gGTCAAcgga	WRKY	AT1G18860
MedARF19	TF_motif_seq_0271	288	+	TGACA	bZIP	AT1G77920
MedARF4	TFmatrixID_0255	288	+	cTGTATcgt	EIN3	AT2G27050
MedARF6A	TFmatrixID_0028	288	+	atcACGTCac	bZIP	AT1G42990
MedARF6A	TFmatrixID_0198	288	+	atcACGTCacga	bZIP	AT3G54620
MedARF16E	TFmatrixID_0444	289	+	gagGTCAAcg	WRKY	AT1G18860
MedARF16E	TFmatrixID_0447	289	+	gagGTCAAcg	WRKY	AT1G18860
MedARF16E	TFmatrixID_0448	289	+	gagGTCAAcgg	WRKY	AT1G18860
MedARF16E	TFmatrixID_0450	289	+	gagGTCAAcg	WRKY	AT1G18860
MedARF16E	TFmatrixID_0451	289	+	gagGTCAAcg	WRKY	AT1G13960
MedARF16E	TFmatrixID_0454	289	+	gagGTCAAcg	WRKY	AT1G18860
MedARF16E	TFmatrixID_0455	289	+	gagGTCAAcgg	WRKY	AT1G18860
MedARF16E	TFmatrixID_0456	289	+	gagGTCAAcg	WRKY	AT1G18860
MedARF16E	TFmatrixID_0458	289	+	gagGTCAAcg	WRKY	AT1G18860
MedARF16E	TFmatrixID_0463	289	+	gagGTCAAcg	WRKY	AT1G18860
MedARF16E	TFmatrixID_0466	289	+	gagGTCAAcg	WRKY	AT1G18860
MedARF16E	TFmatrixID_0630	289	+	gagGTCAAcg	WRKY	AT4G31800
MedARF16H	TF_motif_seq_0298	289	+	CACATg	bHLH	AT1G32640
MedARF16H	TF_motif_seq_0300	289	+	CACATg	bHLH	AT1G09530
MedARF16H	TF_motif_seq_0301	289	+	CACATg	bHLH	AT1G32640
MedARF16H	TF_motif_seq_0302	289	+	CACATg	bHLH	AT5G08130
MedARF2	TF_motif_seq_0257	289	+	ACAAT	NF-YB	AT1G09030
MedARF6A	TFmatrixID_0185	289	+	tcaCGTCAcg	bZIP	AT1G08320
MedARF6A	TFmatrixID_0189	289	+	tCACGTcacg	bZIP	AT2G40950
MedARF6A	TFmatrixID_0191	289	+	tcACGTCacg	bZIP	AT1G08320
MedARF6A	TFmatrixID_0195	289	+	tcaCGTCAcg	bZIP	AT1G08320
MedARF6A	TFmatrixID_0197	289	+	tcaCGTCAcg	bZIP	AT1G08320
MedARF6A	TFmatrixID_0199	289	+	tcaCGTCAcg	bZIP	AT1G08320
MedARF6A	TFmatrixID_0533	289	+	tcaCGTCAcga	bZIP	AT1G08320
MedARF6A	TF_motif_seq_0271	289	+	TCACG	bZIP	AT1G77920
MedARF7A	TF_motif_seq_0239	289	+	AAAGA	Dof	AT1G29160
MedARF16E	TFmatrixID_0382	290	+	agGTCAAcg	NAC	AT1G01720
MedARF16E	TFmatrixID_0442	290	+	agGTCAAcgg	WRKY	AT1G18860
MedARF16E	TFmatrixID_0443	290	+	agGTCAAc	WRKY	AT1G29860
MedARF16E	TFmatrixID_0445	290	+	agGTCAAc	WRKY	AT1G18860
MedARF16E	TFmatrixID_0446	290	+	agGTCAAcgg	WRKY	AT1G18860
MedARF16E	TFmatrixID_0449	290	+	agGTCAAc	WRKY	AT1G13960
MedARF16E	TFmatrixID_0457	290	+	agGTCAAcgg	WRKY	AT1G18860
MedARF16E	TFmatrixID_0459	290	+	agGTCAAc	WRKY	AT1G29280
MedARF16E	TFmatrixID_0460	290	+	agGTCAAc	WRKY	AT1G18860
MedARF16E	TFmatrixID_0462	290	+	agGTCAAcg	WRKY	AT1G18860
MedARF16E	TFmatrixID_0464	290	+	agGTCAAcg	WRKY	AT1G18860
MedARF16E	TFmatrixID_0465	290	+	agGTCAAc	WRKY	AT1G13960
MedARF16E	TFmatrixID_0468	290	+	agGTCAAcg	WRKY	AT1G18860
MedARF16F	TF_motif_seq_0257	290	+	CCCAT	NF-YB	AT1G09030
MedARF3	TF_motif_seq_0267	290	+	TTTAC	Trihelix	AT5G01380
MedARF5A	TF_motif_seq_0244	290	+	GTACA	SBP	AT2G33810
MedARF6A	TFmatrixID_0196	290	+	caCGTCAc	bZIP	AT1G08320
MedARF6A	TFmatrixID_0490	290	+	cACGTCa	bZIP	AT1G08320
MedARF6A	TFmatrixID_0620	290	+	caCGTCAcga	bZIP	AT5G06950
MedARF6A	TF_motif_seq_0300	290	+	CACGTc	bHLH	AT1G09530
MedARF10A	TFmatrixID_0362	291	+	acccTATCTctct	MYB	AT5G58080
MedARF16B	TF_motif_seq_0241	291	+	ATTAA	ZF-HD	AT1G75240
MedARF16E	TFmatrixID_0453	291	+	gGTCAAcg	WRKY	AT1G18860
MedARF16E	TFmatrixID_0461	291	+	gGTCAAcgga	WRKY	AT1G18860
MedARF19	TF_motif_seq_0257	291	+	CAAAT	NF-YB	AT1G09030
MedARF4	TFmatrixID_0185	291	+	tatCGTCAta	bZIP	AT1G08320
MedARF4	TFmatrixID_0195	291	+	tatCGTCAta	bZIP	AT1G08320
MedARF4	TFmatrixID_0199	291	+	tatCGTCAta	bZIP	AT1G08320
MedARF6A	TF_motif_seq_0240	291	+	ACGTC	bZIP	AT3G54620
MedARF9A	TF_motif_seq_0254	291	+	ATCAA	AP2	AT3G14230
MedARF6C	TF_motif_seq_0300	292	+	CACTTg	bHLH	AT1G09530
MedARF6C	TF_motif_seq_0301	292	+	CACTTg	bHLH	AT1G32640
MedARF6C	TF_motif_seq_0302	292	+	CACTTg	bHLH	AT5G08130
MedARF9A	TF_motif_seq_0257	292	+	TCAAT	NF-YB	AT1G09030
MedARF10A	TF_motif_seq_0257	293	+	CCTAT	NF-YB	AT1G09030
MedARF6A	TF_motif_seq_0267	293	+	GTCAC	Trihelix	AT5G01380
MedARF16C	TFmatrixID_0534	294	+	ggagagGTCAA	WRKY	AT1G13960
MedARF6A	TF_motif_seq_0271	294	+	TCACG	bZIP	AT1G77920
MedARF16G	TFmatrixID_0240	295	+	gaAAAAG	Dof	AT5G60200
MedARF7A	TF_motif_seq_0302	295	+	CATATg	bHLH	AT5G08130
MedARF7B	TF_motif_seq_0241	295	+	ATTAG	ZF-HD	AT1G75240
MedARF9A	TF_motif_seq_0254	295	+	ATCTC	AP2	AT3G14230
MedARF10A	TF_motif_seq_0254	296	+	ATCTC	AP2	AT3G14230
MedARF17A	TF_motif_seq_0237	296	+	GGATA	GATA	AT1G51600
MedARF17B	TF_motif_seq_0244	296	+	GTACC	SBP	AT2G33810
MedARF5B	TF_motif_seq_0339	296	+	TTGACa	WRKY	AT1G13960
MedARF6A	TF_motif_seq_0258	296	+	ACGAC	Dehydrin	U01377
MedARF16C	TFmatrixID_0444	297	+	gagGTCAAcg	WRKY	AT1G18860
MedARF16C	TFmatrixID_0447	297	+	gagGTCAAcg	WRKY	AT1G18860
MedARF16C	TFmatrixID_0448	297	+	gagGTCAAcgg	WRKY	AT1G18860
MedARF16C	TFmatrixID_0450	297	+	gagGTCAAcg	WRKY	AT1G18860
MedARF16C	TFmatrixID_0451	297	+	gagGTCAAcg	WRKY	AT1G13960
MedARF16C	TFmatrixID_0454	297	+	gagGTCAAcg	WRKY	AT1G18860
MedARF16C	TFmatrixID_0455	297	+	gagGTCAAcgg	WRKY	AT1G18860
MedARF16C	TFmatrixID_0456	297	+	gagGTCAAcg	WRKY	AT1G18860
MedARF16C	TFmatrixID_0458	297	+	gagGTCAAcg	WRKY	AT1G18860
MedARF16C	TFmatrixID_0463	297	+	gagGTCAAcg	WRKY	AT1G18860
MedARF16C	TFmatrixID_0466	297	+	gagGTCAAcg	WRKY	AT1G18860
MedARF16C	TFmatrixID_0630	297	+	gagGTCAAcg	WRKY	AT4G31800
MedARF16D	TF_motif_seq_0237	297	+	AGATT	GATA	AT1G51600
MedARF16D	TF_motif_seq_0252	297	+	AGATT	MYB	AT2G01760
MedARF16F	TF_motif_seq_0258	297	+	CTGAC	Dehydrin	U01377
MedARF17A	TF_motif_seq_0243	297	+	GATAC	GATA	AT1G51600
MedARF17A	TF_motif_seq_0267	297	+	GATAC	Trihelix	AT5G01380
MedARF4	TF_motif_seq_0302	297	+	CATATg	bHLH	AT5G08130
MedARF5A	TF_motif_seq_0267	297	+	GTTTC	Trihelix	AT5G01380
MedARF5B	TF_motif_seq_0271	297	+	TGACA	bZIP	AT1G77920
MedARF16C	TFmatrixID_0382	298	+	agGTCAAcg	NAC	AT1G01720
MedARF16C	TFmatrixID_0442	298	+	agGTCAAcgg	WRKY	AT1G18860
MedARF16C	TFmatrixID_0443	298	+	agGTCAAc	WRKY	AT1G29860
MedARF16C	TFmatrixID_0445	298	+	agGTCAAc	WRKY	AT1G18860
MedARF16C	TFmatrixID_0446	298	+	agGTCAAcgg	WRKY	AT1G18860
MedARF16C	TFmatrixID_0449	298	+	agGTCAAc	WRKY	AT1G13960
MedARF16C	TFmatrixID_0457	298	+	agGTCAAcgg	WRKY	AT1G18860
MedARF16C	TFmatrixID_0459	298	+	agGTCAAc	WRKY	AT1G29280
MedARF16C	TFmatrixID_0460	298	+	agGTCAAc	WRKY	AT1G18860
MedARF16C	TFmatrixID_0462	298	+	agGTCAAcg	WRKY	AT1G18860
MedARF16C	TFmatrixID_0464	298	+	agGTCAAcg	WRKY	AT1G18860
MedARF16C	TFmatrixID_0465	298	+	agGTCAAc	WRKY	AT1G13960
MedARF16C	TFmatrixID_0468	298	+	agGTCAAcg	WRKY	AT1G18860
MedARF16F	TF_motif_seq_0270	298	+	TGACT	WRKY	AT1G13960
MedARF16F	TF_motif_seq_0271	298	+	TGACT	bZIP	AT1G77920
MedARF16G	TF_motif_seq_0239	298	+	AAAGA	Dof	AT1G29160
MedARF16A	TF_motif_seq_0271	299	+	TCACG	bZIP	AT1G77920
MedARF16C	TFmatrixID_0453	299	+	gGTCAAcg	WRKY	AT1G18860
MedARF16C	TFmatrixID_0461	299	+	gGTCAAcgga	WRKY	AT1G18860
MedARF7A	TF_motif_seq_0270	299	+	TGACT	WRKY	AT1G13960
MedARF7A	TF_motif_seq_0271	299	+	TGACT	bZIP	AT1G77920
MedARF16E	TF_motif_seq_0237	300	+	AGATT	GATA	AT1G51600
[truncated: 9,808 more rows]
