# Supplementary material for: A Comprehensive Analysis of Auxin Response Factor Gene Family in Melastoma dodecandrum Genome
Source: Int J Mol Sci. 2024 Jan 9;25(2):806. doi: 10.3390/ijms25020806 (PMC10815038; doi:10.3390/ijms25020806)
Supplement: Supplementary file 1 [file ijms-25-00806-s001.zip › Table S4.xlsx]

## Sheet: Sheet1
Table S4. Analysis of the target of specific miRNAs for medARF genes
miRNA Acc.	Target Acc.	Expectation	UPE$	miRNA start	miRNA end	Target start	Target end	miRNA aligned fragment	alignment	Target aligned fragment	Inhibition	Multiplicity
ath-miR160a-5p	MedARF16E	0	-1	1	21	1338	1358	UGCCUGGCUCCCUGUAUGCCA	::::::::::::::::::::	AGGCAUACAGGGAGCCAGGCA	Cleavage	1
ath-miR160a-5p	MedARF16D	0	-1	1	21	1338	1358	UGCCUGGCUCCCUGUAUGCCA	::::::::::::::::::::	AGGCAUACAGGGAGCCAGGCA	Cleavage	1
ath-miR160a-5p	MedARF10B	0	-1	1	21	1296	1316	UGCCUGGCUCCCUGUAUGCCA	::::::::::::::::::::	AGGCAUACAGGGAGCCAGGCA	Cleavage	1
ath-miR160a-5p	MedARF16C	0	-1	1	21	1416	1436	UGCCUGGCUCCCUGUAUGCCA	::::::::::::::::::::	AGGCAUACAGGGAGCCAGGCA	Cleavage	1
ath-miR160a-5p	MedARF10A	0	-1	1	21	1296	1316	UGCCUGGCUCCCUGUAUGCCA	::::::::::::::::::::	AGGCAUACAGGGAGCCAGGCA	Cleavage	1
ath-miR160b	MedARF10A	0	-1	1	21	1296	1316	UGCCUGGCUCCCUGUAUGCCA	::::::::::::::::::::	AGGCAUACAGGGAGCCAGGCA	Cleavage	1
ath-miR160b	MedARF16D	0	-1	1	21	1338	1358	UGCCUGGCUCCCUGUAUGCCA	::::::::::::::::::::	AGGCAUACAGGGAGCCAGGCA	Cleavage	1
ath-miR160b	MedARF16E	0	-1	1	21	1338	1358	UGCCUGGCUCCCUGUAUGCCA	::::::::::::::::::::	AGGCAUACAGGGAGCCAGGCA	Cleavage	1
ath-miR160b	MedARF16C	0	-1	1	21	1416	1436	UGCCUGGCUCCCUGUAUGCCA	::::::::::::::::::::	AGGCAUACAGGGAGCCAGGCA	Cleavage	1
ath-miR160b	MedARF10B	0	-1	1	21	1296	1316	UGCCUGGCUCCCUGUAUGCCA	::::::::::::::::::::	AGGCAUACAGGGAGCCAGGCA	Cleavage	1
ath-miR160c-5p	MedARF16C	0	-1	1	21	1416	1436	UGCCUGGCUCCCUGUAUGCCA	::::::::::::::::::::	AGGCAUACAGGGAGCCAGGCA	Cleavage	1
ath-miR160c-5p	MedARF10A	0	-1	1	21	1296	1316	UGCCUGGCUCCCUGUAUGCCA	::::::::::::::::::::	AGGCAUACAGGGAGCCAGGCA	Cleavage	1
ath-miR160c-5p	MedARF16D	0	-1	1	21	1338	1358	UGCCUGGCUCCCUGUAUGCCA	::::::::::::::::::::	AGGCAUACAGGGAGCCAGGCA	Cleavage	1
ath-miR160c-5p	MedARF16E	0	-1	1	21	1338	1358	UGCCUGGCUCCCUGUAUGCCA	::::::::::::::::::::	AGGCAUACAGGGAGCCAGGCA	Cleavage	1
ath-miR160c-5p	MedARF10B	0	-1	1	21	1296	1316	UGCCUGGCUCCCUGUAUGCCA	::::::::::::::::::::	AGGCAUACAGGGAGCCAGGCA	Cleavage	1
ath-miR160a-5p	MedARF16A	0.5	-1	1	21	1374	1394	UGCCUGGCUCCCUGUAUGCCA	::::::.::::::::::::::	UGGCAUGCAGGGAGCCAGGCA	Cleavage	1
ath-miR160a-5p	MedARF16B	0.5	-1	1	21	1374	1394	UGCCUGGCUCCCUGUAUGCCA	::::::.::::::::::::::	UGGCAUGCAGGGAGCCAGGCA	Cleavage	1
ath-miR160a-5p	MedARF17A	0.5	-1	1	21	1365	1385	UGCCUGGCUCCCUGUAUGCCA	:::::.::::::::::::::	AGGCAUGCAGGGAGCCAGGCA	Cleavage	1
ath-miR160b	MedARF16B	0.5	-1	1	21	1374	1394	UGCCUGGCUCCCUGUAUGCCA	::::::.::::::::::::::	UGGCAUGCAGGGAGCCAGGCA	Cleavage	1
ath-miR160b	MedARF16A	0.5	-1	1	21	1374	1394	UGCCUGGCUCCCUGUAUGCCA	::::::.::::::::::::::	UGGCAUGCAGGGAGCCAGGCA	Cleavage	1
ath-miR160b	MedARF17A	0.5	-1	1	21	1365	1385	UGCCUGGCUCCCUGUAUGCCA	:::::.::::::::::::::	AGGCAUGCAGGGAGCCAGGCA	Cleavage	1
ath-miR160c-5p	MedARF16A	0.5	-1	1	21	1374	1394	UGCCUGGCUCCCUGUAUGCCA	::::::.::::::::::::::	UGGCAUGCAGGGAGCCAGGCA	Cleavage	1
ath-miR160c-5p	MedARF16B	0.5	-1	1	21	1374	1394	UGCCUGGCUCCCUGUAUGCCA	::::::.::::::::::::::	UGGCAUGCAGGGAGCCAGGCA	Cleavage	1
ath-miR160c-5p	MedARF17A	0.5	-1	1	21	1365	1385	UGCCUGGCUCCCUGUAUGCCA	:::::.::::::::::::::	AGGCAUGCAGGGAGCCAGGCA	Cleavage	1
ath-miR160a-5p	MedARF17B	1	-1	1	21	1395	1415	UGCCUGGCUCCCUGUAUGCCA	:::::: ::::::::::::::	UGGCAUUCAGGGAGCCAGGCA	Cleavage	1
ath-miR160a-5p	MedARF16F	1	-1	1	21	1335	1355	UGCCUGGCUCCCUGUAUGCCA	::::: ::::::::::::::	AGGCAUCCAGGGAGCCAGGCA	Cleavage	1
ath-miR160a-5p	MedARF16H	1	-1	1	21	1302	1322	UGCCUGGCUCCCUGUAUGCCA	::::: ::::::::::::::	AGGCAUUCAGGGAGCCAGGCA	Cleavage	1
ath-miR160a-5p	MedARF16G	1	-1	1	21	1311	1331	UGCCUGGCUCCCUGUAUGCCA	::::: ::::::::::::::	AGGCAUUCAGGGAGCCAGGCA	Cleavage	1
ath-miR160b	MedARF17B	1	-1	1	21	1395	1415	UGCCUGGCUCCCUGUAUGCCA	:::::: ::::::::::::::	UGGCAUUCAGGGAGCCAGGCA	Cleavage	1
ath-miR160b	MedARF16G	1	-1	1	21	1311	1331	UGCCUGGCUCCCUGUAUGCCA	::::: ::::::::::::::	AGGCAUUCAGGGAGCCAGGCA	Cleavage	1
ath-miR160b	MedARF16H	1	-1	1	21	1302	1322	UGCCUGGCUCCCUGUAUGCCA	::::: ::::::::::::::	AGGCAUUCAGGGAGCCAGGCA	Cleavage	1
ath-miR160b	MedARF16F	1	-1	1	21	1335	1355	UGCCUGGCUCCCUGUAUGCCA	::::: ::::::::::::::	AGGCAUCCAGGGAGCCAGGCA	Cleavage	1
ath-miR160c-5p	MedARF17B	1	-1	1	21	1395	1415	UGCCUGGCUCCCUGUAUGCCA	:::::: ::::::::::::::	UGGCAUUCAGGGAGCCAGGCA	Cleavage	1
ath-miR160c-5p	MedARF16H	1	-1	1	21	1302	1322	UGCCUGGCUCCCUGUAUGCCA	::::: ::::::::::::::	AGGCAUUCAGGGAGCCAGGCA	Cleavage	1
ath-miR160c-5p	MedARF16F	1	-1	1	21	1335	1355	UGCCUGGCUCCCUGUAUGCCA	::::: ::::::::::::::	AGGCAUCCAGGGAGCCAGGCA	Cleavage	1
ath-miR160c-5p	MedARF16G	1	-1	1	21	1311	1331	UGCCUGGCUCCCUGUAUGCCA	::::: ::::::::::::::	AGGCAUUCAGGGAGCCAGGCA	Cleavage	1
ath-miR167c-5p	MedARF6A	2	-1	1	21	1514	1534	UAAGCUGCCAGCAUGAUCUUG	.:::::: :::::::::::.	AGAGAUCAGGCUGGCAGCUUG	Cleavage	1
ath-miR167c-5p	MedARF6C	2	-1	1	21	2357	2377	UAAGCUGCCAGCAUGAUCUUG	.:::::: :::::::::::.	AGAGAUCAGGCUGGCAGCUUG	Cleavage	1
ath-miR167c-5p	MedARF6B	2	-1	1	21	2438	2458	UAAGCUGCCAGCAUGAUCUUG	.:::::: :::::::::::.	AGAGAUCAGGCUGGCAGCUUG	Cleavage	1
ath-miR166e-5p	MedARF16H	3	-1	1	21	1278	1298	GGAAUGUUGUCUGGCACGAGG	:: .:: ::::.:::::::::	CCGUGUACCAGGCAACAUUCC	Cleavage	1
ath-miR166e-5p	MedARF16G	3	-1	1	21	1287	1307	GGAAUGUUGUCUGGCACGAGG	:: .:: ::::.:::::::::	CCGUGUACCAGGCAACAUUCC	Cleavage	1
ath-miR390a-3p	MedARF5C	3	-1	1	21	2605	2625	CGCUAUCCAUCCUGAGUUUCA	:..::::::::::::: .:	AAAGGCUCAGGAUGGAUACUG	Cleavage	1
ath-miR167a-5p	MedARF6B	3.5	-1	1	21	2439	2459	UGAAGCUGCCAGCAUGAUCUA	:::::: :::::::::::	GAGAUCAGGCUGGCAGCUUGU	Cleavage	1
ath-miR167a-5p	MedARF6C	3.5	-1	1	21	2358	2378	UGAAGCUGCCAGCAUGAUCUA	:::::: :::::::::::	GAGAUCAGGCUGGCAGCUUGU	Cleavage	1
ath-miR167a-5p	MedARF6A	3.5	-1	1	21	1515	1535	UGAAGCUGCCAGCAUGAUCUA	:::::: :::::::::::	GAGAUCAGGCUGGCAGCUUGU	Cleavage	1
ath-miR167b	MedARF6A	3.5	-1	1	21	1515	1535	UGAAGCUGCCAGCAUGAUCUA	:::::: :::::::::::	GAGAUCAGGCUGGCAGCUUGU	Cleavage	1
ath-miR167b	MedARF6C	3.5	-1	1	21	2358	2378	UGAAGCUGCCAGCAUGAUCUA	:::::: :::::::::::	GAGAUCAGGCUGGCAGCUUGU	Cleavage	1
ath-miR167b	MedARF6B	3.5	-1	1	21	2439	2459	UGAAGCUGCCAGCAUGAUCUA	:::::: :::::::::::	GAGAUCAGGCUGGCAGCUUGU	Cleavage	1
ath-miR167d	MedARF6A	3.5	-1	1	22	1514	1535	UGAAGCUGCCAGCAUGAUCUGG	:::::: :::::::::::	AGAGAUCAGGCUGGCAGCUUGU	Cleavage	1
ath-miR167d	MedARF6B	3.5	-1	1	22	2438	2459	UGAAGCUGCCAGCAUGAUCUGG	:::::: :::::::::::	AGAGAUCAGGCUGGCAGCUUGU	Cleavage	1
ath-miR167d	MedARF6C	3.5	-1	1	22	2357	2378	UGAAGCUGCCAGCAUGAUCUGG	:::::: :::::::::::	AGAGAUCAGGCUGGCAGCUUGU	Cleavage	1
ath-miR390a-3p	MedARF5B	3.5	-1	1	21	2551	2571	CGCUAUCCAUCCUGAGUUUCA	:..:::.::::::::: .:	AAAGGCUCGGGAUGGAUACUG	Cleavage	1
ath-miR396b-3p	MedARF4	3.5	-1	1	21	1922	1942	GCUCAAGAAAGCUGUGGGAAA	:::. ::::: ::::::.::	AUUCUGACAGCAUUCUUGGGC	Translation	1
ath-miR403-5p	MedARF7A	3.5	-1	1	22	2570	2591	UGUUUUGUGCUUGAAUCUAAUU	:::::: :::::::.: .::	GCUUAGAUGCAAGCACGAUGCA	Cleavage	1
ath-miR858a	MedARF7A	3.5	-1	1	21	3248	3268	UUUCGUUGUCUGUUCGACCUU	:: :::::::::..:.::	GUAGUGGAACAGACAGUGGAA	Cleavage	1
ath-miR156a-5p	MedARF5B	4	-1	1	20	668	687	UGACAGAAGAGAGUGAGCAC	:: : :.::::::::::.	CUGGUGAUUCUCUUCUGUUU	Cleavage	1
ath-miR156b-5p	MedARF5B	4	-1	1	20	668	687	UGACAGAAGAGAGUGAGCAC	:: : :.::::::::::.	CUGGUGAUUCUCUUCUGUUU	Cleavage	1
ath-miR156c-5p	MedARF5B	4	-1	1	20	668	687	UGACAGAAGAGAGUGAGCAC	:: : :.::::::::::.	CUGGUGAUUCUCUUCUGUUU	Cleavage	1
ath-miR156d-5p	MedARF5B	4	-1	1	20	668	687	UGACAGAAGAGAGUGAGCAC	:: : :.::::::::::.	CUGGUGAUUCUCUUCUGUUU	Cleavage	1
ath-miR156e	MedARF5B	4	-1	1	20	668	687	UGACAGAAGAGAGUGAGCAC	:: : :.::::::::::.	CUGGUGAUUCUCUUCUGUUU	Cleavage	1
ath-miR156f-5p	MedARF5B	4	-1	1	20	668	687	UGACAGAAGAGAGUGAGCAC	:: : :.::::::::::.	CUGGUGAUUCUCUUCUGUUU	Cleavage	1
ath-miR156g	MedARF5B	4	-1	1	20	668	687	CGACAGAAGAGAGUGAGCAC	:: : :.::::::::::.	CUGGUGAUUCUCUUCUGUUU	Cleavage	1
ath-miR165a-5p	MedARF16G	4	-1	1	21	1287	1307	GGAAUGUUGUCUGGAUCGAGG	:: .: ::::.:::::::::	CCGUGUACCAGGCAACAUUCC	Cleavage	1
ath-miR165a-5p	MedARF16H	4	-1	1	21	1278	1298	GGAAUGUUGUCUGGAUCGAGG	:: .: ::::.:::::::::	CCGUGUACCAGGCAACAUUCC	Cleavage	1
ath-miR172e-3p	MedARF16C	4	-1	1	21	93	113	GGAAUCUUGAUGAUGCUGCAU	::.:::: .:: :::::::	CGGCGGCAUGGUCCAGAUUCC	Cleavage	1
ath-miR172e-3p	MedARF16E	4	-1	1	21	93	113	GGAAUCUUGAUGAUGCUGCAU	::.:::: .:: :::::::	CGGCGGCAUGGUCCAGAUUCC	Cleavage	1
ath-miR172e-3p	MedARF16D	4	-1	1	21	93	113	GGAAUCUUGAUGAUGCUGCAU	::.:::: .:: :::::::	CGGCGGCAUGGUCCAGAUUCC	Cleavage	1
ath-miR390a-3p	MedARF16E	4	-1	1	21	1784	1804	CGCUAUCCAUCCUGAGUUUCA	: ..::.::::::::.::	ACAUGUUCGGGAUGGAUGGCA	Cleavage	1
ath-miR390a-3p	MedARF16D	4	-1	1	21	1784	1804	CGCUAUCCAUCCUGAGUUUCA	: ..::.::::::::.::	ACAUGUUCGGGAUGGAUGGCA	Cleavage	1
ath-miR390b-3p	MedARF5C	4	-1	1	20	2606	2625	CGCUAUCCAUCCUGAGUUCC	..::::::::::::: .:	AAGGCUCAGGAUGGAUACUG	Cleavage	1
ath-miR399c-5p	MedARF17B	4	-1	1	21	637	657	GGGCAUCUUUCUAUUGGCAGG	..::.:::::: :::: ::.:	UUUGUCAAUAGCAAGAAGCUC	Translation	1
ath-miR5662	MedARF7B	4	-1	1	20	155	174	AGAGGUGACCAUUGGAGAUG	: :::::.:::: :..:::	GAGCUCCAGUGGUGAUUUCU	Cleavage	1
ath-miR774a	MedARF6C	4	-1	1	21	1130	1150	UUGGUUACCCAUAUGGCCAUC	::: ::: ::::: :::::	CUUGGACAUCUGGGUUACCAA	Cleavage	1
ath-miR824-3p	MedARF16F	4	-1	1	21	497	517	CCUUCUCAUCGAUGGUCUAGA	::::::::: :: :::::	UGCAGACCAUCGUUGUGAAGG	Cleavage	1
ath-miR844-5p	MedARF5B	4	-1	1	21	782	802	UGGUAAGAUUGCUUAUAAGCU	:: ::::.::: ::::.::.	UGCAUAUAGGCAUUCUUGCCG	Cleavage	1
ath-miR865-3p	MedARF7A	4	-1	1	21	2017	2037	UUUUUCCUCAAAUUUAUCCAA	: :::::::: :: :::::	CCGCAUAAAUUUCAGCAAAAA	Cleavage	1
