# Supplementary material for: A Comprehensive Analysis of Auxin Response Factor Gene Family in Melastoma dodecandrum Genome
Source: Int J Mol Sci. 2024 Jan 9;25(2):806. doi: 10.3390/ijms25020806 (PMC10815038; doi:10.3390/ijms25020806)
Supplement: Supplementary file 1 [file ijms-25-00806-s001.zip › Table S5.xlsx]

## Sheet: Sheet1
Table S5. RT-qPCR Primers for MedARFs
Gene ID	Gene Name	Primer Sequences (5'-3')
DR017408	MedARF3	F:TGGTTTAGAGTGGCGGTTCC
		R:TCGCAGTTCTCCGTTGGAAG
DR003412	MedARF4	F:TCTTGAGGGGAGCAGATGGA
		R:CTGGCCACGGTTGAGAGAAT
DR022329	MedARF5A	F:TTCAGCAAGCCTCACAGATG
		R:CTCGTCAAAATCTGCGTTGC
DR000272	MedARF6C	F:TGACATTCTTCTCCTCGGCG
		R:ATGGATGCCTTTCTTGCCCA
DR006436	MedARF7A	F:CGATGTTTGGAGATGTTGAGGAG
		R:TGGTCATTCAGGTCGTATGCTTC
DR033730	MedARF9B	F:GATCCTCTGCCGTGTTGTCA
		R:AGAGCATGAATCCGGGCAAT
DR015003	MedARF16A	F:GATGCCCTTCGAGACTGAGG
		R:CATCCCATGCGACCTGAAGT
DR019350	MedActin1	F:TGCCCTTGACTATGAACAGG
		R:GAATCTCTCAGCACCAATCG
